# Supplementary material for: Comparative proteomic analysis highlights metabolic dysfunction in α-synucleinopathy
Source: NPJ Parkinsons Dis. 2020 Dec 11;6:40. doi: 10.1038/s41531-020-00143-w (PMC7732845; doi:10.1038/s41531-020-00143-w)
Supplement: Supplementary file 2 — Supplementary data 1 [file 41531_2020_143_MOESM2_ESM.xlsx]

## Sheet: Sheet1
		Summed SN	5.32479e+06	5.41133e+06	5.42881e+06	4.82838e+06	4.5779e+06	7.35414e+06	6.72607e+06	5.10001e+06	5.76551e+06	6.0962e+06	5.41217e+06
		Normalization Factor	1.26316	1.24296	1.23896	1.39303	1.46925	0.914597	1	1.31883	1.16661	1.10332	1.24277
			Summed Signal to Noise											Normalized % Relative Abundance
			C1	C2	C3	C4	C5	S1	S2	S3	S4	S5	S6	C1	C2	C3	C4	C5	S1	S2	S3	S4	S5	S6
Protein ID (Uniprot)	Gene Name	Quantified Peptides	126	127N	127C	128N	128C	129N	129C	130N	130C	131N	131C	126	127N	127C	128N	128C	129N	129C	130N	130C	131N	131C	p-value
sp|Q9V558|CP4P1_DROME	Cyp4p1	2	199.395	220.257	225.682	186.009	191.408	62.8233	40.4714	26.103	38.6694	59.9766	33.8487	15.4397	16.7824	17.1404	15.884	17.2394	3.52223	2.48093	2.11032	2.7654	4.05649	2.57869	2.84365e-10
tr|Q8IQU1|Q8IQU1_DROME	verm	7	742.804	746.36	747.643	658.306	642.572	581.177	445.577	359.078	402.978	470.911	393.841	12.3731	12.2335	12.2151	12.093	12.4498	7.00945	5.87582	6.24489	6.19942	6.85151	6.45442	3.26234e-10
sp|Q9V773|C6A20_DROME	Cyp6a20	8	1369.41	1593.78	1425.23	1445.03	1304.45	348.814	245.182	192.012	187.564	336.972	183.577	15.6651	17.9402	15.9912	18.2296	17.3565	2.88911	2.22039	2.29329	1.98159	3.36695	2.06609	5.0667e-10
tr|Q5LJT3|Q5LJT3_DROME	Dmel\CG40486	3	420.935	445.662	374.622	388.184	338.042	80.8475	84.2061	77.2362	76.1454	79.6874	56.328	17.1853	17.9039	15.0014	17.4775	16.0527	2.3899	2.72161	3.29226	2.87112	2.84168	2.26255	5.08631e-10
sp|Q9VCX3|RM45_DROME	mRpL45	2	380.833	374.404	366.126	349.386	303.763	242.972	258.342	188.333	192.154	236.725	191.778	12.7072	12.2929	11.9824	12.8565	11.7893	5.87006	6.82419	6.56105	5.92148	6.89926	6.29572	4.17111e-09
tr|E2QCF1|E2QCF1_DROME	ATPCL	2	195.373	164.238	206.163	164.66	139.711	16.488	13.616	2.82359	5.28744	22.6841	3.53835	20.4123	16.8849	21.1269	18.9721	16.9783	1.24729	1.1262	0.308006	0.510196	2.0701	0.363713	5.09752e-09
tr|Q9V3D0|Q9V3D0_DROME	mRpL4	2	143.754	143.038	147.18	135.208	134.081	122.734	105.668	73.9099	92.4212	91.5075	81.9335	11.692	11.4477	11.7412	12.1275	12.6844	7.22775	6.8038	6.27626	6.94231	6.5008	6.55632	5.93078e-09
tr|Q9VTF8|Q9VTF8_DROME	mRpL2	5	603.825	613.392	605.924	520.844	488.419	418.737	326.726	271.977	270.374	381.382	275.579	13.0023	12.9971	12.7975	12.3685	12.2331	6.52862	5.56972	6.11466	5.37699	7.17319	5.8383	1.01276e-08
tr|A1ZB69|A1ZB69_DROME	GstE4	3	308.731	297.116	312.217	285.502	234.439	152.909	151.949	118.45	156.839	155.398	114.049	13.7682	13.0384	13.6569	14.0413	12.1609	4.93744	5.36459	5.51524	6.45977	6.05322	5.00404	1.32811e-08
tr|Q0E8U4|Q0E8U4_DROME	Dmel\CG17224	4	325.354	307.049	355.875	282.31	292.882	883.71	887.658	596.946	670.082	774.865	641.262	5.89306	5.47257	6.32237	5.63912	6.1704	11.5895	12.7283	11.2889	11.2093	12.259	11.4275	1.49714e-08
tr|Q9W4I3|Q9W4I3_DROME	mRpL30	3	409.298	383.258	396.115	352.009	335.455	333.418	306.159	213.991	219.347	249.068	250.092	12.3033	11.3363	11.6789	11.6691	11.7288	7.25675	7.28568	6.71597	6.08946	6.53948	7.39628	2.52002e-08
sp|P48596|GCH1_DROME	Pu	13	2241.06	2402.54	2006.76	2024.19	2099.18	1115.81	1054.89	949.217	976.962	928.784	977.336	13.5357	14.279	11.8883	13.4828	14.7474	4.87966	5.04401	5.98584	5.44968	4.89989	5.80769	4.06908e-08
sp|Q9V771|C6A23_DROME	Cyp6a23	4	416.739	391.741	462.672	366.605	370.213	217.91	260.363	184.484	173.188	214.472	140.45	13.302	12.3041	14.4852	12.9048	13.7448	5.03617	6.57919	6.14812	5.10546	5.97951	4.41068	7.77097e-08
tr|Q7JVX3|Q7JVX3_DROME	Dmel\CG4408	6	392.607	422.454	394.814	383.026	364.598	335.882	294.014	245.25	289.809	315.218	266.351	10.9694	11.6146	10.8197	11.802	11.8489	6.79492	6.50333	7.1543	7.47831	7.69274	7.32171	9.7049e-08
tr|Q9VZV2|Q9VZV2_DROME	Cht7	2	130.59	135.488	141.929	125.194	104.853	111.604	104.743	82.1178	91.7309	98.0136	91.8752	11.1298	11.3626	11.8644	11.7669	10.3943	6.88699	7.06715	7.30713	7.22037	7.29639	7.70386	1.05341e-07
tr|Q9VF15|Q9VF15_DROME	glob1	24	5059.91	4861.9	4217.33	4625.49	4518.91	3267.9	2758.37	2154.07	2097.52	2478.8	2267.69	13.5039	12.7679	11.0395	13.6136	14.0277	6.31474	5.82786	6.00215	5.16996	5.77831	5.9543	1.91598e-07
tr|Q9VS76|Q9VS76_DROME	Dmel\CG8541	3	731.829	650.449	830.479	563.238	704.464	300.037	218.951	168.605	238.115	202.613	209.42	15.2575	13.344	16.9824	12.9499	17.0832	4.52917	3.61377	3.67007	4.58485	3.68964	4.29559	2.64262e-07
tr|Q7JXB5|Q7JXB5_DROME	Pepck2	18	4470.76	4055.08	4314.92	3287.92	3825.83	2705.93	2025.51	1442.56	1694.48	2448.85	1666.15	14.338	12.7969	13.573	11.6286	14.2714	6.28338	5.14258	4.83027	5.01889	6.8598	5.25716	3.35246e-07
sp|P10090|WHITE_DROME	w	1	52.0242	59.614	64.6684	44.3044	65.1845	248.822	227.994	227.82	221.004	241.393	228.061	3.38557	3.81745	4.12778	3.17961	4.93409	11.7243	11.746	15.4792	13.2829	13.7213	14.6019	4.04334e-07
sp|Q07152|IMDH_DROME	ras	8	1464.09	1379.65	1350.13	1193.18	1115.78	1157.07	1071.76	830.267	924.475	981.763	1009.04	12.1837	11.2974	11.0201	10.9501	10.8	6.97174	7.06072	7.21373	7.10511	7.13609	8.26134	4.70401e-07
sp|A1Z9A2|U587_DROME	CG4646	6	425.315	409.65	460.114	408.127	368.278	1193.09	1035.84	684.94	800.42	893.162	875.696	6.13011	5.80991	6.50461	6.48715	6.17405	12.4509	11.8193	10.3072	10.6547	11.2443	12.4177	5.60576e-07
tr|Q7KN85|Q7KN85_DROME	ATPCL	60	6538	6185.53	5866.59	5814.99	5143.29	12316.9	12066.5	9335.63	10010.1	10162.2	8689.42	7.6323	7.10537	6.71729	7.48618	6.98374	10.4108	11.1515	11.3785	10.7923	10.362	9.98006	5.74098e-07
tr|Q961I1|Q961I1_DROME	GLS	11	1507.94	1478.18	1331.26	1332.24	1240.99	1124.35	1127.03	952.142	987.669	910.365	863.437	12.1235	11.6942	10.4979	11.8121	11.6051	6.5451	7.17332	7.99239	7.33365	6.39297	6.82977	5.90841e-07
tr|Q9VC06|Q9VC06_DROME	Dmel\CG11771	15	1547.33	1608.2	1460.18	1370.81	1325.71	1448.61	1372.97	1159.98	1228.67	1238.9	1138.66	10.8206	11.0664	10.0155	10.5718	10.7834	7.33486	7.60101	8.46937	7.93541	7.56744	7.8342	7.95363e-07
tr|Q9W4Z2|Q9W4Z2_DROME	mRpL14	2	138.943	146.956	140.758	122.808	118.04	117.083	124.725	87.5815	108.773	104.844	107.12	10.9687	11.4157	10.8991	10.6917	10.8389	6.69241	7.79493	7.21874	7.93056	7.22944	8.31993	8.27155e-07
tr|Q9VW34|Q9VW34_DROME	serp	2	344.571	375.38	378.611	348.668	338.244	233.036	238.695	208.97	230.089	162.508	216.632	11.4601	12.2851	12.3509	12.7886	13.0851	5.61181	6.28483	7.25645	7.06757	4.72093	7.08865	9.72621e-07
tr|Q9VV47|Q9VV47_DROME	Dmel\CG4842	5	821.711	880.42	790.186	735.863	674.295	649.409	656.068	569.16	547.739	623.589	560.389	11.3423	11.9584	10.6982	11.2016	10.826	6.4904	7.16923	8.20254	6.98267	7.51838	7.61033	9.84546e-07
tr|X2JEF0|X2JEF0_DROME	Zw	1	161.709	140.228	122.262	174.503	155.892	24.4182	20.1595	11.6169	21.2822	23.9802	16.7361	18.0435	15.3964	13.3806	21.4728	20.2323	1.97274	1.78076	1.35334	2.19315	2.33712	1.83726	1.01118e-06
tr|Q8IQS5|Q8IQS5_DROME	Dmel\CG32195	3	592.663	596.361	473.484	496.351	428.431	367.995	299.34	226.046	241.88	323.6	212.41	14.3015	14.1606	11.2067	13.2088	12.0251	6.42963	5.71846	5.6951	5.39061	6.82064	5.04289	1.102e-06
tr|Q9VIQ4|Q9VIQ4_DROME	Hf	1	73.6042	90.4262	62.941	86.5632	72.4439	30.5723	19.6732	14.677	19.4213	13.4622	17.0265	14.6177	17.6714	12.2605	18.9588	16.7346	4.39619	3.0931	3.04331	3.56222	2.33527	3.32686	1.11826e-06
sp|P48611|PTPS_DROME	pr	6	1914.48	1923.64	1889.59	1687.92	1556.02	1756.67	1213.78	860.241	992.497	1282.84	1196.67	12.2116	12.0738	11.8219	11.8734	11.5444	8.11302	6.12918	5.72892	5.84677	7.14722	7.50978	1.26201e-06
tr|A1ZBA5|A1ZBA5_DROME	mRpS28	2	355.768	315.054	333.408	269.845	274.294	310.24	263.974	213.058	222.933	246.069	224.74	12.2365	10.6629	11.2477	10.2354	10.9735	7.72608	7.18775	7.65103	7.08158	7.39249	7.60506	1.45841e-06
tr|Q9V3E3|Q9V3E3_DROME	mRpL50	2	570.343	481.111	580.875	422.188	414.114	381.947	297.291	194.895	222.558	294.92	242.265	14.3386	11.9019	14.3236	11.7052	12.1095	6.95258	5.9169	5.11568	5.16749	6.47618	5.9923	1.58719e-06
tr|Q9VXQ0|Q9VXQ0_DROME	mRpL3	4	176.829	169.438	157.261	164.646	153.991	154.947	137.117	110.223	115.94	121.683	125.588	11.5481	10.8885	10.0734	11.8579	11.6974	7.32675	7.08907	7.51555	6.99287	6.94113	8.06932	1.6097e-06
tr|Q8MSS7|Q8MSS7_DROME	mRpS2	2	215.919	236.468	203.34	177.05	181.309	176.062	158.704	140.89	125.015	145.696	130.029	11.8308	12.7495	10.9281	10.6984	11.5552	6.98489	6.88418	8.05999	6.32631	6.97291	7.00963	1.74726e-06
sp|Q9V674|CP6G1_DROME	Cyp6g1	13	793.523	978.13	884.297	804.904	794.161	3185.98	2355.92	2234.91	1893.05	2406.16	1994.56	4.73675	5.74535	5.17746	5.29866	5.51399	13.77	11.1333	13.9288	10.4363	12.5455	11.7139	2.22775e-06
tr|Q9VH26|Q9VH26_DROME	Dmel\CG3940	5	548.364	619.059	621.752	558.181	498.372	560.742	580.408	424.71	454.171	451.429	408.196	9.99406	11.1021	11.1144	11.2189	10.5648	7.39958	8.37427	8.08159	7.64464	7.1863	7.31936	2.30653e-06
tr|Q7KV94|Q7KV94_DROME	Dmel\CG16758	15	751.492	759.996	746.804	701.368	798.718	4192.9	3278.39	2552.04	2311.35	2639.2	3166.1	3.79829	3.77984	3.70227	3.9094	4.69562	15.3444	13.1179	13.4674	10.7893	11.6514	15.7442	2.54663e-06
sp|Q9W021|RM23_DROME	mRpL23	2	142.137	158.846	135.446	136.688	128.371	122.432	123.047	74.57	100.711	97.9823	106.48	11.1164	12.2245	10.3901	11.7893	11.6778	6.93304	7.6185	6.0891	7.27444	6.69343	8.19327	4.10415e-06
sp|Q9VFP1|CP6D5_DROME	Cyp6d5	11	2219.27	2212.66	2345.11	2089.89	1856.77	2010.29	1523.46	1369.29	1107.65	1612.71	994.29	11.8917	11.6667	12.3253	12.3498	11.5726	7.79946	6.46259	7.66058	5.48154	7.54804	5.24179	4.15142e-06
tr|Q24007|Q24007_DROME	Gp150	3	305.584	306.445	343.846	284.061	275.831	312.079	252.334	178.448	183.254	254.902	177.077	11.0854	10.9389	12.2344	11.3641	11.6386	8.19702	7.24665	6.75871	6.13959	8.07676	6.31996	4.55532e-06
tr|Q8IPA2|Q8IPA2_DROME	Mal-B2	23	2619.67	2500.63	2494.78	2315.81	2174.26	7691.96	5197.16	5022.17	5076.65	5192.31	5355.08	6.23286	5.85449	5.82198	6.07637	6.01712	13.251	9.78921	12.4757	11.1553	10.7906	12.5354	5.11153e-06
sp|Q9VPL3|RM10_DROME	mRpL10	1	313.721	298.868	303.975	273.374	257.924	145.71	218.312	161.613	162.572	99.1298	171.829	13.2916	12.4598	12.6319	12.7729	12.7105	4.46985	7.32237	7.14892	6.36127	3.66843	7.16244	6.0816e-06
sp|Q9VAY3|MFRN_DROME	mfrn	1	98.6178	111.09	111.671	103.182	89.2848	65.205	74.95	71.4147	73.7576	72.1036	59.1034	10.8914	12.0727	12.0967	12.5671	11.4695	5.21412	6.55303	8.23471	7.52318	6.95552	6.42205	6.17128e-06
tr|Q9VJ86|Q9VJ86_DROME	bsf	39	6169.22	5822.93	6133.64	5132.6	4912.47	6104.6	5871.74	4274.13	4820.51	5710.52	4410.56	10.8997	10.1234	10.6292	10.0006	10.0954	7.80934	8.21285	7.88433	7.86582	8.81262	7.66675	6.19327e-06
sp|Q95028|LDH_DROME	ImpL3	15	651.074	639.05	573.734	614.153	608.569	3398.54	4259.91	4169.26	3694.23	3401.45	3901.13	2.7547	2.66059	2.38097	2.86564	2.99496	10.4114	14.2688	18.4177	14.4356	12.5705	16.2393	6.83332e-06
tr|Q9VLG9|Q9VLG9_DROME	CG33085	12	887.232	978.533	923.851	804.211	841.513	2304.75	2009.18	1440.78	1373.05	1832.49	1559.66	6.43445	6.9831	6.57164	6.43198	7.09857	12.1023	11.5354	10.9094	9.19656	11.608	11.1285	6.89299e-06
sp|P08144|AMYA_DROME	Amy-p	24	1103.82	1098.51	1155.21	1022.48	975.821	5884.56	4958.91	2702.15	3296.99	3539.46	3400.16	4.23405	4.1463	4.34627	4.32527	4.35376	16.3434	15.0586	10.8218	11.6799	11.8587	12.8318	8.02361e-06
sp|Q9I7S8|PUR6_DROME	ade5	50	5743.37	5575.44	5080.55	4416.15	4370.56	11416.5	9652.09	7677.19	8740.8	7947.93	8724.42	7.79417	7.44528	6.76257	6.60918	6.89885	11.2178	10.3697	10.8777	10.9552	9.42108	11.6485	8.21818e-06
tr|Q9VGW9|Q9VGW9_DROME	mRpL37	2	176.856	165.121	192.601	134.945	139.61	146.552	140.105	97.0854	113.86	131.705	98.5962	11.9899	11.0153	12.8071	10.0891	11.009	7.19378	7.5195	6.87195	7.12904	7.79902	6.57637	8.27662e-06
tr|Q9VAQ4|Q9VAQ4_DROME	anon-WO0140519.18	5	294.982	266.76	338.883	250.018	222.375	667.211	599.46	473.569	501.442	656.272	454.486	6.76589	6.02073	7.6239	6.32414	5.93269	11.0806	10.8851	11.3408	10.6222	13.1479	10.2561	1.0822e-05
tr|O46067|O46067_DROME	EG:25E8.1	24	2402.86	2299.86	2370.6	2063.91	2068.09	3855.73	3689.85	2598.28	3193.59	3167.74	2742.44	8.42726	7.93704	8.15482	7.9827	8.43653	9.79119	10.2449	9.51427	10.3443	9.704	9.46296	1.25067e-05
sp|Q24546|SYN_DROME	Syn	38	5659.67	5389.59	4854.99	4759.73	4303.71	5451.87	4800.73	3420.68	3460.42	3694.47	3717.65	11.9453	11.1933	10.0506	11.0787	10.5654	8.33147	8.02146	7.53788	6.74527	6.81084	7.71979	1.4394e-05
sp|Q27333|NT56_DROME	l(2)not	1	72.5707	79.8852	69.9839	75.2503	67.8635	215.732	159.918	148.426	136.845	178.909	127.561	5.91125	6.403	5.59132	6.7597	6.4297	12.7234	10.3123	12.6229	10.2947	12.729	10.2227	1.48154e-05
tr|R9PY51|R9PY51_DROME	CG31878	3	436.852	430.789	544.146	511.61	377.733	353.106	352.212	247.464	279.985	249.075	274.238	11.0964	10.7675	13.557	14.3314	11.1602	6.4942	7.08263	6.56286	6.56825	5.52615	6.85344	2.09629e-05
tr|Q9VS75|Q9VS75_DROME	Dmel\CG8543	6	968.453	875.349	1176.4	692.188	828.974	713.798	451.199	309.315	425.474	520.476	406.582	13.5338	12.0371	16.1248	10.6676	13.4747	7.22251	4.99173	4.51309	5.49136	6.35311	5.59013	2.12736e-05
tr|Q9VCR2|Q9VCR2_DROME	Dmel\CG6726	9	952.449	869.763	842.542	802.661	770.442	950.483	862.88	670.209	737.312	866.078	717.374	11.0361	9.91684	9.57553	10.2567	10.3836	7.97423	7.91525	8.10802	7.89023	8.76544	8.17806	2.49207e-05
tr|Q9VAY2|Q9VAY2_DROME	Gp93	29	3485.8	3306.05	3491.56	3037.67	2922.31	5936.9	5973.59	4418.62	5518.45	4797.08	4993.72	7.78888	7.2691	7.65226	7.48538	7.59512	9.60513	10.5669	10.3084	11.3882	9.36252	10.9781	2.76144e-05
sp|P91931|DCAM_DROME	SamDC	3	570.501	480.288	594.39	463.725	430.768	397.223	331.672	234.769	288.84	451.609	266.017	13.0945	10.8476	13.3814	11.738	11.5004	6.60142	6.02673	5.62605	6.12286	9.05394	6.00721	2.87133e-05
sp|Q24388|LSP2_DROME	Lsp2	19	4550.99	6040.2	3635.06	4143.36	4730.98	1760.73	1829.78	2228.85	1927.63	1367.27	1604.51	13.4901	17.6181	10.5686	13.5445	16.3116	3.77896	4.29386	6.89795	5.27712	3.54002	4.67931	2.95795e-05
tr|Q9W374|Q9W374_DROME	su(r)	30	2158.82	2056.79	2112.81	1872.59	1706.69	3943.84	3168.13	2336.7	2777.82	3089.3	2753.56	8.27718	7.75987	7.94555	7.91789	7.61126	10.9485	9.61634	9.35406	9.83637	10.3459	10.387	3.01574e-05
tr|Q6NNV7|Q6NNV7_DROME	Dmel\CG40485	7	1298.62	1277.15	1223.5	1094.21	1107.24	890.357	753.902	726.082	824.039	1121.41	833.035	12.0134	11.6259	11.1016	11.1631	11.9142	5.96376	5.5213	7.01297	7.04041	9.06135	7.58193	3.0552e-05
tr|Q9W457|Q9W457_DROME	Shmt	40	3750.76	3801.92	3448.96	3172.29	3516.31	9065.42	7187.91	5246.82	5812.07	6139.6	6650.9	7.01476	6.99673	6.32673	6.54285	7.64922	12.2759	10.6423	10.2452	10.039	10.0294	12.2379	3.13452e-05
sp|P46461|NSF1_DROME	comt	67	13500.1	12755.1	12307.8	10840.9	10110.4	12406.2	11309.9	9321.74	9395.78	11668	8356.37	11.5783	10.7644	10.3535	10.2536	10.0859	7.70403	7.67906	8.34712	7.44229	8.74074	7.05111	3.48055e-05
tr|A1ZBJ2|A1ZBJ2_DROME	CG7461	66	9182.05	9604.6	8779.03	7768.92	8318.74	10113.9	9312.09	7184.76	7574.97	8618.54	7783.2	10.2176	10.5169	9.58191	9.53386	10.7672	8.14886	8.20343	8.3474	7.78491	8.37692	8.52113	3.51613e-05
sp|Q7KML2|ACOX1_DROME	CG5009	14	1499.59	1586.81	1490.15	1303.5	1329.5	2801.53	2292.28	1825.74	1917.89	2046.76	1917.61	8.0185	8.34919	7.81535	7.68657	8.26885	10.8464	9.70352	10.1927	9.47129	9.5594	10.0882	3.56138e-05
sp|Q9V4U7|C6A14_DROME	Cyp6a14	3	277.176	274.935	317.584	250.48	250.655	1170.65	777.051	777.239	598.457	801.821	620.411	4.98094	4.86166	5.59773	4.96398	5.23924	15.2319	11.0547	14.5828	9.93239	12.5857	10.969	3.75143e-05
tr|Q9NG60|Q9NG60_DROME	eIF2D	1	11.4224	14.4078	12.6891	12.8841	12.8209	31.6301	29.7329	17.7954	24.3108	29.9753	24.4364	5.57561	6.9204	6.07524	6.93569	7.2793	11.1791	11.4898	9.0693	10.9597	12.7803	11.7355	3.76022e-05
tr|Q9VU39|Q9VU39_DROME	AdenoK	7	469.768	458.418	450.086	385.752	362.115	735.55	634.034	526.458	556.534	606.611	561.716	8.7162	8.3696	8.19101	7.8932	7.81496	9.88159	9.31317	10.1986	9.53676	9.83099	10.254	4.16953e-05
tr|Q9VHN7|Q9VHN7_DROME	Dmel\CG8036	63	5727.48	5987.4	5433.06	5269.57	5363.19	11392.7	11789.6	8378.28	9483.48	8709.4	10257.2	7.00309	7.20383	6.51581	7.10563	7.62756	10.0861	11.4121	10.6958	10.7093	9.3016	12.3392	4.43739e-05
sp|Q24046|ATPB1_DROME	nrv1	20	3204.71	3617.08	3678.53	3225.14	3047.95	3167.87	3235.75	2777.29	2918.58	2596.99	2672.7	9.7638	10.8439	10.9926	10.8363	10.8013	6.98825	7.80452	8.83451	8.21234	6.91104	8.01146	4.47196e-05
sp|Q9V419|C28A5_DROME	Cyp28a5	20	2414.97	2690.83	2471.35	2216.24	2182.35	2492.09	2235.9	2110.4	1915.41	2158.16	1930.02	10.1469	11.1252	10.1848	10.2693	10.6655	7.58152	7.43729	9.25801	7.43273	7.92042	7.97838	5.12925e-05
tr|Q7KV34|Q7KV34_DROME	e	46	7369.57	8212.12	7056.95	6343.09	6187.34	6759.61	6453.32	5302.98	5789.14	7023.19	5523.62	10.6775	11.708	10.0287	10.1351	10.4272	7.09121	7.40205	8.02193	7.74652	8.88803	7.87378	5.64216e-05
tr|Q9VPF3|Q9VPF3_DROME	Hpd	13	807.685	781.229	730.082	650.007	641.297	1565.68	1236.58	1010.98	1082.31	1219.73	1263.41	7.89419	7.51351	6.99899	7.00623	7.29056	11.08	9.56817	10.3167	9.76973	10.4129	12.149	5.83507e-05
tr|Q7JYX0|Q7JYX0_DROME	GstE14	2	279.088	305.962	247.39	229.057	245.192	247.09	253.378	202.452	199.691	226.361	184.069	11.0982	11.9723	9.64917	10.0451	11.341	7.11436	7.97664	8.4055	7.33388	7.8624	7.20149	5.93589e-05
tr|Q7KRU8|Q7KRU8_DROME	Fer1HCH	24	2422.4	2043.7	2341.59	2039.55	1991.95	5698.64	4428.92	2804.8	3770.66	4300.66	3688.51	7.40231	6.14522	7.01827	6.87316	7.08004	12.6085	10.7142	8.94859	10.6415	11.4789	11.0893	6.36568e-05
sp|Q9VKJ0|HGD_DROME	hgo	6	394.907	386.051	333.949	285.937	301.613	929.516	701.664	581.339	536.847	601.015	615.997	7.54968	7.26235	6.26198	6.02844	6.70687	12.8665	10.6195	11.6036	9.47871	10.036	11.5863	6.60529e-05
tr|Q9VFZ4|Q9VFZ4_DROME	Dmel\CG7966	11	1410.61	1203.04	1566.4	1093.75	1123.41	5442.34	3883.08	2636.92	2869.79	4724.17	3271.34	5.34184	4.48294	5.81815	4.56776	4.94833	14.9225	11.6413	10.4259	10.0369	15.6262	12.1883	6.62735e-05
sp|P29844|HSP7C_DROME	Hsc70-3	61	7296.13	6976.28	7260.06	6286.14	5957.45	17856.6	14660.6	8891.61	10830.9	12846.5	11512	7.18741	6.76243	7.01485	6.82912	6.82616	12.7365	11.4333	9.14517	9.85394	11.0537	11.1574	6.75903e-05
tr|Q9VXZ8|Q9VXZ8_DROME	pdgy	28	3657.35	3631.34	3450.52	3261.24	3124.05	5384.91	5133.09	3748.96	4385.1	4445.65	4150.3	8.76255	8.5611	8.10861	8.61683	8.70599	9.34143	9.73607	9.37791	9.70305	9.30341	9.78306	7.5976e-05
sp|P12426|APT_DROME	Aprt	4	474.836	417.736	440.985	366.566	351.889	753.792	669.459	614.461	631.442	678.328	646.864	8.38728	7.2607	7.6401	7.14053	7.22968	9.64051	9.36143	11.3319	10.3009	10.4655	11.2414	7.69173e-05
tr|Q967S0|Q967S0_DROME	Prat2	11	1055.32	958.592	1035.16	887.194	949.355	3675.11	2852.2	1683.52	1867.26	2362.03	2145.72	5.97171	5.33762	5.7454	5.53648	6.24855	15.0576	12.7772	9.94636	9.75853	11.6746	11.9459	7.90039e-05
sp|Q27601|PUR1_DROME	Prat	4	305.794	264.851	295.451	225.856	267.375	909.318	657.928	451.567	474.539	635.85	535.965	6.66514	5.68042	6.31631	5.42891	6.77855	14.3505	11.3527	10.2762	9.5525	12.1054	11.4934	7.9956e-05
tr|Q9VY48|Q9VY48_DROME	mRpL38	2	198.579	185.167	213.063	172.054	173.405	125.258	141.874	126.804	135.702	70.5699	129.244	12.1773	11.1732	12.8151	11.6354	12.3684	5.56152	6.88749	8.1186	7.68543	3.77989	7.79756	8.33053e-05
tr|Q9VG31|Q9VG31_DROME	Men	68	8331.83	8369.72	8013.32	7316.46	7165.9	14510.9	13199	10145.5	12719.2	10823.7	11611.9	7.93469	7.84331	7.48514	7.68407	7.93773	10.0059	9.95111	10.0877	11.187	9.00344	10.8799	8.38719e-05
sp|O77237|PELI_DROME	Pli	3	419.663	425.584	400.161	338.455	353.497	439.7	361.525	284.605	284.731	388.151	325.076	10.9318	10.9088	10.2241	9.72286	10.7106	8.29315	7.45541	7.74045	6.85003	8.83154	8.33122	8.51502e-05
tr|Q9W1I7|Q9W1I7_DROME	CG5554	6	595.739	676.288	716.437	623.292	570.73	1119.35	1188.77	953.247	988.574	967.161	880.004	6.85896	7.66184	8.09055	7.91397	7.64309	9.33123	10.8353	11.4588	10.5118	9.72623	9.96824	9.18303e-05
sp|Q9VSL3|SEPIA_DROME	se	12	2200.16	2451.26	2012.39	2148.88	2125.25	1016.85	1334.1	1490.68	1452.11	892.694	1388.06	12.047	13.2073	10.8077	12.9759	13.5354	4.03137	5.78301	8.52198	7.34327	4.26944	7.47764	9.25154e-05
tr|Q9VXP3|Q9VXP3_DROME	mRpS30	1	290.044	232.464	319.234	224.204	204.038	228.829	208.57	114.31	127.471	184.38	141.366	13.2774	10.4714	14.3336	11.3186	10.8641	7.58456	7.55859	5.46341	5.3892	7.37234	6.36685	9.54923e-05
sp|P20351|T23O_DROME	v	4	344.979	327.037	352.96	283.99	294.849	730.778	590.919	406.591	495.7	537.172	422.542	7.78155	7.25887	7.80902	7.06443	7.73587	11.9352	10.5522	9.57552	10.3266	10.5835	9.37723	9.95604e-05
tr|Q9VBU5|Q9VBU5_DROME	Dmel\CG10425	2	72.5512	76.6559	93.4676	86.707	70.0918	33.4869	47.3367	50.6468	48.1471	32.094	51.0948	11.0905	11.5305	14.0141	14.6171	12.4626	3.70639	5.72854	8.0833	6.79736	4.28521	7.68446	0.000102622
tr|Q9W547|Q9W547_DROME	mRpL16	2	251.796	213.019	227.377	187.891	169.826	191.79	185.803	133.943	141.593	201.057	136.332	12.8763	10.7192	11.4048	10.5962	10.1015	7.10135	7.52207	7.15147	6.6873	8.98062	6.85919	0.000106584
tr|Q8IR72|Q8IR72_DROME	Dmel\CG32638	4	390.076	416.337	417.422	345.087	357.325	491.916	412.824	309.126	343.588	409.644	323.868	9.74001	10.2295	10.2231	9.50254	10.3779	8.89349	8.16049	8.05893	7.92343	8.93429	7.95628	0.000107106
tr|Q9VEQ0|Q9VEQ0_DROME	Dmel\CG3534	8	870.518	889.909	872.728	756.445	746.263	1883.75	1462.67	1146.45	1189.99	1660.66	1264.69	7.36659	7.41025	7.24378	7.05938	7.34542	11.542	9.79887	10.1292	9.3003	12.2747	10.5294	0.000108876
tr|A1ZBU8|A1ZBU8_DROME	CG18067	12	1094.79	1252.24	1527.05	1350.26	1007.48	4747.33	4147.85	2667.04	3212.78	2227.26	3163.28	4.55855	5.13077	6.23659	6.20032	4.87943	14.3125	13.6729	11.5946	12.355	8.10047	12.9588	0.000114733
tr|Q9W369|Q9W369_DROME	t	30	2824.08	2915.57	2770.44	2578.18	2302.54	4763.29	4266.39	3280.82	3373.02	3793.91	3777.91	8.22637	8.35706	7.91549	8.28219	7.80144	10.0464	9.83859	9.97803	9.07434	9.65298	10.8272	0.000115283
tr|Q9VPE8|Q9VPE8_DROME	Dmel\CG5955	2	259.9	280.841	193.496	170.545	137.891	585.78	462.803	368.996	398.243	434.278	332.31	7.81805	8.31289	5.70903	5.6576	4.82464	12.7584	11.0212	11.589	11.0638	11.4105	9.83484	0.000117503
tr|Q9VG42|Q9VG42_DROME	Gnmt	4	283.574	272.011	211.237	179.687	197.065	2753.59	1412.17	1639.37	1239.48	1208.41	1173.76	3.02828	2.85835	2.21258	2.11616	2.4478	21.2912	11.9387	18.2784	12.2246	11.2717	12.3322	0.000132148
tr|A1ZAA9|A1ZAA9_DROME	CG10731	5	1247.38	1189.49	1330.14	1026.72	965.862	1278.09	1187.01	942.222	1075.2	1175.47	947.216	10.5901	9.93712	11.0763	9.61288	9.53788	7.85657	7.97804	8.3519	8.43053	8.71677	7.91191	0.000145112
tr|Q9U1L2|Q9U1L2_DROME	EG:BACR7A4.14	19	1920.64	1801.36	1677.63	1596.39	1629.47	5152.11	4795.75	2924.96	3054.72	2957.27	3579.81	6.73868	6.21911	5.77329	6.17688	6.64985	13.0884	13.3207	10.7147	9.89841	9.06282	12.3572	0.000147622
tr|Q9VPX0|Q9VPX0_DROME	Iris	10	721.393	761.82	774.703	694.772	706.685	1341.81	1417.91	1169.74	1275.27	1265.84	1411.18	6.67569	6.93706	7.03165	7.09035	7.60653	8.99055	10.3876	11.3017	10.8991	10.2317	12.8481	0.000152398
tr|Q9VY05|Q9VY05_DROME	Dmel\CG9512	36	3956.16	3693.41	3912.6	3361.29	2991.11	8416.66	7409.78	4484.47	5227	6538.62	6167.78	7.62805	7.00755	7.39951	7.14738	6.70824	11.7503	11.3106	9.02781	9.30803	11.0121	11.7004	0.000155633
tr|Q5LJR2|Q5LJR2_DROME	Dmel\CG17715	4	345.466	357.57	364.731	299.322	290.651	403.818	362.712	296.825	287.43	350	301.931	9.92464	10.1081	10.2773	9.48307	9.71219	8.39974	8.24921	8.9031	7.62617	8.78255	8.53392	0.000169231
sp|Q9VT51|INSL2_DROME	Ilp2	1	97.3964	89.843	114.641	107.103	93.7494	292.959	331.459	184.924	192.341	222.81	172.652	5.61323	5.09511	6.48049	6.80726	6.28456	12.225	15.1231	11.1274	10.2378	11.2163	9.78979	0.000172828
tr|Q7K0E6|Q7K0E6_DROME	AspRS	11	1090.18	1061.97	1034.52	937.016	938.551	1629.82	1929.93	1348.07	1535.98	1559.9	1404.89	8.04347	7.71004	7.48655	7.62418	8.05451	8.70674	11.2727	10.3846	10.4664	10.0528	10.1981	0.000175158
tr|Q9VVX4|Q9VVX4_DROME	mRpL21	2	127.562	131.215	124.039	120.234	108.993	147.356	111.335	83.0022	84.1864	123.812	93.2664	10.658	10.7879	10.1651	11.0786	10.5923	8.91445	7.36425	7.24063	6.49625	9.0357	7.66677	0.000178695
tr|Q8IN51|Q8IN51_DROME	Dmel\CG31205	2	61.6736	58.9193	71.2653	48.1194	53.0397	109.579	118.949	82.7991	94.6962	93.97	77.3306	7.61509	7.15867	8.63082	6.55235	7.61751	9.79657	11.6273	10.6741	10.7988	10.1346	9.39418	0.000179083
tr|Q9VPW2|Q9VPW2_DROME	Atg4a	3	119.546	127.265	114.369	101.659	93.8959	191.565	173.184	125.785	142.872	165.996	139.443	8.54175	8.94788	8.01527	8.01048	7.8036	9.91058	9.79627	9.38366	9.4281	10.3598	9.80258	0.000179731
tr|Q4QQ12|Q4QQ12_DROME	CG11110	2	171.156	145.364	155.412	134.198	137.669	269.42	232.634	210.257	211.078	224.025	196.388	8.74423	7.30778	7.78775	7.56095	8.18092	9.96622	9.40901	11.2153	9.9595	9.99699	9.87134	0.000184975
tr|Q961B3|Q961B3_DROME	28575006	1	28.4863	27.3795	37.0017	31.557	28.3123	66.5077	70.2439	40.6211	61.6984	53.3603	57.0467	6.12153	5.7896	7.79909	7.47861	7.07678	10.3483	11.9502	9.11396	12.2451	10.0158	12.0611	0.000205388
sp|Q9VA70|NCASE_DROME	CDase	9	1300.78	1363.62	1135.63	1121.37	1222.92	928.67	1016.46	959.811	953.348	773.901	935.944	11.4384	11.7992	9.7948	10.8745	12.5082	5.9128	7.07607	8.81207	7.74243	5.94415	8.09734	0.000208232
tr|X2J9Z3|X2J9Z3_DROME	mdcds_3066	17	1612.2	1842.54	1600.08	1593.77	1533.38	2070.42	1656.43	1307.35	1324.31	1373.45	1298.16	9.82377	11.0478	9.5631	10.7099	10.8679	9.13458	7.99049	8.3173	7.45271	7.30997	7.7825	0.000209335
tr|Q9VZ19|Q9VZ19_DROME	antdh	13	1611.44	1666.35	1779.47	1383.25	1247.34	1426.34	1103.01	1111.47	1221.5	1462.09	831.628	11.2983	11.4965	12.2374	10.6955	10.1723	7.24092	6.12238	8.13633	7.90967	8.954	5.73668	0.000210569
tr|Q9W3D2|Q9W3D2_DROME		4	189.383	192.748	180.404	165.1	154.322	194.694	200.564	156.059	166.863	183.338	141.146	10.3298	10.3452	9.65148	9.93111	9.79071	7.68907	8.66052	8.88731	8.40573	8.73466	7.57443	0.000215856
sp|Q9VAI6|OB99B_DROME	Obp99b	7	373.693	538.155	432.652	566.448	588.251	1521.31	1670.89	1250.04	1485.17	1272.21	1910.14	3.48331	4.93609	3.95561	5.82288	6.37787	10.2675	12.3301	12.1656	12.7855	10.3581	17.5175	0.000220052
sp|Q9VVH3|MIC13_DROME	QIL1	10	2166.43	2102.24	2260.37	1937.54	1891.52	2382.58	2146.97	1867.23	1967.58	2254.13	1784.59	9.98118	9.53056	10.2144	9.84439	10.1364	7.94796	7.83077	8.98186	8.37211	9.07109	8.08923	0.000224609
sp|Q9W1L5|PAL2_DROME	Pal2	4	392.75	345.417	354.595	285.519	275.405	1191.33	823.422	543.732	594.057	823.187	628.538	6.9099	5.97996	6.11908	5.53977	5.63591	15.176	11.4688	9.98785	9.6527	12.6502	10.8797	0.000224768
tr|Q9VB10|Q9VB10_DROME	Dmel\CG5590	26	6406.56	6351.46	6351.25	5559.21	5412.71	7433.63	4892.37	3943.25	4428.34	6037.45	4450.87	10.965	10.6969	10.662	10.4929	10.7754	9.21203	6.62893	7.04643	6.99986	9.02569	7.4948	0.00022691
tr|Q9VY42|Q9VY42_DROME	Dmel\CG1461	3	581.103	660.304	552.236	515.295	496.675	574.835	463.481	487.152	392.474	489.12	408.973	10.7566	12.0272	10.0264	10.5191	10.6937	7.70433	6.79193	9.41491	6.7096	7.90823	7.44812	0.000239025
tr|Q9VXI1|Q9VXI1_DROME	Had1	24	2063.54	2177.12	1808.43	1914.82	2015.7	5205.39	5373.86	3944.66	3934.48	3083.59	4533.42	6.18474	6.42081	5.31628	6.32903	7.02701	11.2962	12.7508	12.3438	10.8908	8.07251	13.368	0.00024599
sp|P20241|NRG_DROME	Nrg	49	8513.93	9670.18	9268.69	8363.47	7847.06	9349.82	8099.77	7933.88	7844.61	7635.36	7509.07	9.64873	10.7838	10.3028	10.4527	10.3439	7.6721	7.26698	9.38766	8.21063	7.55811	8.37255	0.000252361
tr|Q9VVG0|Q9VVG0_DROME	Cad74A	3	149.217	150.528	159.408	120.461	116.535	156.897	103.432	73.7143	93.0192	134.398	88.0595	11.617	11.5317	12.1726	10.3424	10.5528	8.84425	6.37487	5.99182	6.68826	9.13927	6.74502	0.000261983
sp|Q9VMT5|C28D1_DROME	Cyp28d1	19	1737.57	1852.06	1754.27	1518.93	1697.02	3655.1	3078.94	2471.68	2163.63	2910.81	2621.75	7.32707	7.68497	7.25575	7.06361	8.3236	11.1598	10.2785	10.8821	8.42629	10.7212	10.877	0.000270774
tr|Q9VYR1|Q9VYR1_DROME	regucalcin	33	4567.96	4336.59	4197.64	3585.56	3887.19	8550.22	6929.88	4811.51	5732.18	6774.39	6253.73	8.23168	7.68977	7.4194	7.12564	8.14775	11.1561	9.88627	9.05271	9.54006	10.663	11.0876	0.000272033
tr|Q86BM8|Q86BM8_DROME	mRpL27	1	147.237	129.583	111.708	110.546	105.943	130.297	77.2104	59.7692	64.5024	107.794	71.7998	13.7388	11.8981	10.2238	11.3756	11.4984	8.8031	5.70358	5.8229	5.55868	8.78554	6.59151	0.00030979
sp|P53625|MA122_DROME		1	136.871	148.83	165.947	143.535	127.166	154.394	123.072	102.681	117.967	152.521	97.8643	9.72664	10.4074	11.5669	11.2489	10.5114	7.94425	6.92391	7.61856	7.74243	9.46726	6.84238	0.000314313
tr|Q9W253|Q9W253_DROME	mRpS29	5	315.708	325.504	299.098	292.055	286.018	286.378	303.475	246.949	281.21	216.653	258.999	10.547	10.7004	9.80065	10.7599	11.1141	6.92714	8.02615	8.61355	8.67639	6.32196	8.51281	0.000333324
tr|Q9VEP6|Q9VEP6_DROME	AdSL	13	1666.62	1601.16	1474.05	1318.48	1291.43	3348.94	2354.3	1977.93	2108.31	2686.21	2131.42	8.17438	7.72773	7.09134	7.13169	7.36759	11.8931	9.14157	10.1289	9.55032	11.508	10.2853	0.000334961
tr|Q9VHX4|Q9VHX4_DROME	Dmel\CG2767	22	6195.25	5878.71	6008.26	5024.86	5039.68	7307.43	6119.91	4405.07	4983.56	5702.02	5334.76	10.5284	9.83069	10.015	9.41733	9.9619	8.99163	8.23358	7.81604	7.82182	8.46399	8.91968	0.000343977
tr|Q7K084|Q7K084_DROME	Obp44a	28	4255.91	4178.25	5133.36	5097.54	4887.08	10409	11581.3	7674.97	7251.9	7992.49	7899.3	6.00462	5.80078	7.10383	7.93149	8.02008	10.6334	12.9357	11.3058	9.44953	9.8496	10.9651	0.000346025
tr|Q9VTK9|Q9VTK9_DROME	34F4T	31	4475.22	4632.22	4127.34	3994.14	4206.83	7896.42	7715.37	6007.37	5966.12	6024.72	6706.45	7.73621	7.87956	6.99813	7.61443	8.45872	9.88359	10.5587	10.8425	9.52513	9.09691	11.4061	0.000346655
tr|Q961T9|Q961T9_DROME	BG:DS00941.11	10	1691.25	1421.71	1781.87	1556.39	1319.72	1851.8	1616.77	1025.09	1286.78	1367.97	1232.16	10.9993	9.09846	11.3666	11.1629	9.98334	8.72013	8.32429	6.96067	7.72907	7.77101	7.88418	0.000347991
sp|Q9VFM9|TWF_DROME	twf	5	707.438	722.901	701.972	615.465	557.827	746.931	735.953	594.404	601.807	696.977	524.577	10.3131	10.37	10.0373	9.89473	9.45879	7.88408	8.49358	9.04717	8.10256	8.87486	7.52386	0.000351467
tr|Q9VB96|Q9VB96_DROME	150697_at	34	3817.29	3944.61	3989.17	3396.38	3632.28	9722.46	8326.14	5277.37	5097.46	7180.58	6143.62	6.84749	6.96273	7.0187	6.71883	7.57865	12.6277	11.8239	9.88383	8.44492	11.2507	10.8426	0.000354901
sp|Q6NN40|NTM1_DROME	Ntmt	1	54.6804	57.3531	73.3334	55.1812	49.0574	127.149	109.856	71.2241	96.0396	91.2947	99.9513	6.65914	6.87293	8.75963	7.41102	6.94907	11.2117	10.5913	9.05617	10.8019	9.71125	11.9758	0.000360045
tr|Q7JZE8|Q7JZE8_DROME	CG8323	1	116.423	117.581	126.941	103.127	92.443	85.8827	87.1011	94.3234	90.4334	99.6573	66.9676	11.1521	11.0829	11.9266	10.894	10.2997	5.95652	6.60512	9.43337	8.00037	8.33813	6.31121	0.000372313
sp|Q8T3L6|FABD_DROME	beg	8	966.315	987.974	979.599	924.948	833.5	1141.46	1107.61	814.547	917.438	910.392	942.029	9.65162	9.71015	9.59682	10.1882	9.68329	8.25492	8.75808	8.49432	8.46298	7.94242	9.25715	0.00037406
tr|A1Z7G2|A1Z7G2_DROME	CG14752-RA	2	1109.26	1086.07	1142.84	966.659	891.192	1145.03	710.966	791.913	690.476	922.471	474.583	11.6389	11.2134	11.7615	11.1854	10.8764	8.69894	5.90566	8.67536	6.69102	8.45424	4.89917	0.000380984
tr|Q9VWH7|Q9VWH7_DROME	Pfrx	27	2722.37	2404.44	2808.73	2185.43	2085.6	5515.9	4604.44	3195.29	3725.98	5352.59	3797.88	7.66706	6.66338	7.75871	6.78765	6.83202	11.2478	10.266	9.39557	9.69142	13.1671	10.5234	0.000389247
tr|Q7K1U0|Q7K1U0_DROME	Arc1	3	147.618	155.651	148.716	145.344	114.112	600.549	404.73	252.296	393.177	466.967	248.091	5.32263	5.52252	5.25947	5.77943	4.7858	15.6786	11.553	9.49792	13.093	14.7067	8.80095	0.000397958
sp|P43125|RDGB_DROME	rdgB	23	3463.13	3809.81	3471.29	3029.91	3110.75	3297.59	2965.67	3012.73	2905.49	3317.95	2701.85	10.2772	11.1252	10.104	9.91601	10.7376	7.08556	6.96739	9.33465	7.96326	8.60042	7.88859	0.000414311
tr|Q9VSR8|Q9VSR8_DROME	Dmel\CG5653	11	1716.55	2078.57	1635.88	1538.98	1552.58	1359.92	1322.92	1394.3	1320.57	1326.87	1373.27	10.6705	12.7143	9.97416	10.5502	11.2258	6.12085	6.51031	9.04929	7.58148	7.20442	8.39875	0.000422263
sp|Q9W4T4|PDE4A_DROME	dnc	10	982.93	1035.54	980.535	891.535	816.511	1163.46	1016.04	826.527	887.475	897.903	672.715	10.1626	10.5353	9.94354	10.1653	9.81926	8.70969	8.31634	8.92213	8.47425	8.10873	6.84294	0.00042606
tr|Q9W0H6|Q9W0H6_DROME	ACAT	9	515.236	540.452	526.237	525.031	462.713	465.063	511.2	427.494	461.882	354.201	429.006	10.251	10.5807	10.2692	11.5198	10.708	6.69949	8.05176	8.88015	8.48702	6.15534	8.39757	0.000438136
tr|Q7JVK1|Q7JVK1_DROME	mRpL18	2	163.323	147.443	166.96	133.57	115.651	169.214	134.104	82.8407	87.8387	134.905	98.5654	11.9642	10.6282	11.9963	10.7906	9.85419	8.97516	7.7771	6.33593	5.94273	8.6319	7.10381	0.000439625
tr|Q9VJ30|Q9VJ30_DROME	Nak	4	304.971	342.52	309.536	279.24	267.251	395.492	349.149	259.824	282.036	316.33	256.158	9.56843	10.5747	9.52557	9.66185	9.75298	8.98443	8.67229	8.51123	8.17244	8.66893	7.90718	0.000442507
tr|H8F4T3|H8F4T3_DROME	smp-30	13	1523.74	1696.05	1460.73	1465.49	1446.59	3564.03	2883.45	1973.44	2073.54	2437.5	2503.22	7.13536	7.81525	6.70923	7.56813	7.87929	12.0842	10.6895	9.64851	8.96773	9.96995	11.5328	0.000443607
tr|Q7K3Y9|Q7K3Y9_DROME	CG17739	2	240.24	222.413	251.432	197.707	207.929	265.061	244.839	197.309	210.557	206.085	209.163	10.2772	9.36241	10.5499	9.3272	10.3462	8.21004	8.29183	8.81266	8.31885	7.70049	8.80329	0.000447284
tr|Q9VAX8|Q9VAX8_DROME	Snu114	9	878.931	885.895	931.503	770.441	723.922	923.466	1005.38	758.616	790.581	811.258	739.046	10.0123	9.93029	10.4079	9.67879	9.592	7.6168	9.06676	9.02265	8.31749	8.07204	8.28293	0.000449692
sp|Q9VRH6|GUF1_DROME	waw	2	132.832	114.533	127.476	113.285	97.4576	139.389	115.081	93.4579	98.0833	119.409	82.0453	11.3138	9.59921	10.6496	10.6409	9.65513	8.59618	7.7598	8.311	7.71554	8.88355	6.87529	0.000480477
tr|Q0KIE7|Q0KIE7_DROME	Ank	36	6120.16	6283.65	5958.37	5439.18	4772.11	5733.94	5583.05	5278.34	5088.26	5209.44	4080.16	10.729	10.8395	10.2453	10.5155	9.73071	7.27816	7.74837	9.66109	8.23819	7.97686	7.0373	0.000489511
sp|Q9VG82|CP9F2_DROME	Cyp9f2	16	1344.66	1452.47	1352.43	1344.39	1318.02	1293.26	1398.31	1222.99	1206.18	1233.75	1118.57	9.79467	10.4108	9.66251	10.7995	11.167	6.82078	8.06347	9.30104	8.11437	7.84961	8.01627	0.000490134
sp|P40320|METK_DROME	Sam-S	6	539.17	480.841	467.71	461.08	428.271	907.565	738.711	555.608	617.601	672.283	642.808	8.85371	7.76962	7.5331	8.34981	8.18002	10.7907	9.60318	9.52575	9.3664	9.64262	10.3851	0.000491225
tr|Q7K088|Q7K088_DROME	Obp56e	8	1654.93	1359.88	1482.15	1689.98	1353.41	778.582	1092.24	830.742	1262.32	679.717	1087.02	12.7209	10.2858	11.1745	14.3258	12.1005	4.33324	6.64656	6.66707	8.96133	4.56362	8.22066	0.00049371
tr|Q9W3X6|Q9W3X6_DROME	Fum1	50	8461.85	8717.01	8058.43	7240.22	7025.8	10387.4	9505.14	7179.36	8352.15	8625.15	7720.2	9.7842	9.91805	9.1392	9.23236	9.44913	8.69636	8.70081	8.66716	8.91915	8.71104	8.78254	0.000495507
tr|Q9VGJ6|Q9VGJ6_DROME	Dmel\CG6908	8	1183.07	1246.12	1346.99	1003.44	984.247	2448.81	1833.95	1579.51	1578.05	2077.49	1550.86	7.55772	7.8332	8.44	7.06924	7.31342	11.3268	9.27489	10.535	9.31035	11.5921	9.7473	0.00051423
tr|Q9VLP0|Q9VLP0_DROME	Dmel\CG14274	2	74.5866	78.3741	86.4355	79.9053	79.997	94.8818	74.3436	51.3407	58.3902	79.1694	56.4235	9.59431	9.92029	10.9054	11.3352	11.9691	8.83704	7.57072	6.89518	6.93678	8.89515	7.14076	0.000520675
sp|P36951|HYI_DROME	Gip	23	1734.29	1752.8	1744.29	1489.17	1499.23	3589.32	3114.88	2041.92	2168.93	2940.61	2192.07	7.71445	7.6721	7.61026	7.30513	7.75689	11.5602	10.969	9.48316	8.91033	11.4252	9.59332	0.000521194
sp|Q9VQD2|CP391_DROME	Cyp309a1	5	296.323	350.94	284.575	265.032	311.305	707.99	623.219	421.135	407.307	502.094	460.203	6.90995	8.0527	6.50885	6.81567	8.44368	11.9538	11.5051	10.2533	8.77196	10.2268	10.5582	0.000528063
sp|Q9VKX4|RT07_DROME	mRpS7	3	343.943	323.338	389.827	335.68	289.571	395.293	323.973	230.564	264.28	347.412	287.733	10.2196	9.45377	11.3611	10.9996	10.0078	8.50432	7.62077	7.15273	7.25235	9.01649	8.41144	0.00054427
tr|Q9VIC9|Q9VIC9_DROME	Dmel\CG8665	11	574.585	539.468	561.102	459.681	466.336	1245.93	1119.86	691.699	1054.8	1141.85	683.57	7.31018	6.75365	7.00186	6.44958	6.90096	11.4773	11.2792	9.18803	12.3939	12.689	8.55635	0.000545631
tr|Q9V3Y7|Q9V3Y7_DROME	BG:DS01759.2	11	1059.76	916.48	1055.94	955.716	870.191	2810.8	1942.18	1310.21	1930.25	1615.74	1606.85	7.17071	6.10206	7.00796	7.13156	6.84866	13.7707	10.4036	9.25608	12.0624	9.54926	10.697	0.00054662
tr|Q9W543|Q9W543_DROME	Rbcn-3B	17	2138.34	2055.94	2101.08	1747.09	1530.64	1993.09	2017.1	1620.07	1690.26	1937.49	1378.68	11.0964	10.4982	10.6942	9.99821	9.2388	7.48866	8.28656	8.77751	8.10074	8.78191	7.03884	0.000565611
tr|Q9VYV6|Q9VYV6_DROME	BcDNA:LP01642	1	22.1344	20.1593	21.2399	25.2046	23.8291	84.7874	65.6146	44.0284	42.0331	43.6057	41.9671	5.59205	5.01162	5.26325	7.02238	7.00241	15.5098	13.1234	11.6136	9.80754	9.62255	10.4314	0.000579312
tr|Q8IQA7|Q8IQA7_DROME	Idh	77	10934.8	10939.9	10590.5	9600.87	9949.86	18306.6	16150.2	11601.5	13149.9	13694.8	13684.2	8.41322	8.28254	7.99219	8.14634	8.9044	10.1984	9.83717	9.31959	9.34413	9.20344	10.3586	0.00058589
tr|A8JUZ6|A8JUZ6_DROME	Dmel\CG14445	8	888.168	990.364	915.323	831.433	764.745	703.397	745.373	806.053	679.48	646.047	479.414	10.8693	11.9261	10.9869	11.221	10.8857	6.2327	7.22136	10.2991	7.67974	6.90577	5.77227	0.000601466
tr|Q9VB79|Q9VB79_DROME	Dmel\CG14259	2	60.2044	68.154	65.7152	63.4298	58.897	72.4475	49.9129	47.4158	60.4481	53.3764	36.7011	9.86608	10.9902	10.5628	11.4633	11.2265	8.59629	6.47546	8.1128	9.14881	7.64028	5.91735	0.000603747
tr|Q9VIT0|Q9VIT0_DROME	PCNA2	2	248.924	270.522	222.839	219.962	231.393	194.594	224.958	176.274	184.582	124.443	198.842	11.1964	11.9733	9.8311	10.9109	12.106	6.33744	8.01043	8.27814	7.66775	4.88908	8.7994	0.000613916
sp|Q9VEN1|FLNA_DROME	cher	65	7225.79	7248.54	7998.02	6480.06	5524.78	12293.9	12111.2	7606.82	9731.98	10410.9	8600.28	8.14172	8.03675	8.83916	8.05213	7.24072	10.0298	10.8034	8.94881	10.1274	10.2462	9.534	0.000617426
sp|Q07093|GCYH_DROME	Gycalpha99B	8	1299.93	1241.67	1166.86	1106.72	971.994	1248.62	1159.16	1056.21	970.239	1148.76	852.12	11.1299	10.461	9.79911	10.4498	9.67988	7.74054	7.85696	9.44173	7.67209	8.59098	7.17798	0.000628912
tr|Q9W3L4|Q9W3L4_DROME	Dmel\CG2233	28	3030.43	3218.28	2757.81	2466.94	2565.95	8562.09	5086.84	5082.62	4589.64	5526.52	4481.15	6.94809	7.26079	6.20188	6.23764	6.84299	14.2139	9.23316	12.1669	9.71863	11.0677	10.1084	0.000634333
tr|A1ZA97|A1ZA97_DROME	Jhedup	2	180.62	189.944	230.891	216.076	170.726	111.585	82.6402	135.984	172.596	112.299	76.065	10.9375	11.3182	13.7137	14.4297	12.0251	4.89247	3.96172	8.59746	9.65266	5.93978	4.53177	0.000641477
tr|Q7JX87|Q7JX87_DROME	Prx2540-2	25	2363.04	1851.57	2259.06	2438.1	1715.23	7963.61	5715.42	3232.72	3803.25	5256.23	4279.08	6.37553	4.91569	5.9782	7.25433	5.38274	15.557	12.2077	9.10635	9.47687	12.3869	11.3587	0.000644358
sp|P42787-7|CBPD_DROME		6	922.18	859.54	879.94	765.721	736.702	1431.48	1317.46	991.871	1058.45	1083.48	1152.4	8.77836	8.05124	8.21578	8.03839	8.15691	9.86629	9.92833	9.85789	9.30536	9.00869	10.7928	0.000645884
tr|Q9VTU9|Q9VTU9_DROME	Dmel\CG6910	5	467.067	481.72	410.571	389.322	454.88	982.433	778.758	645.489	590.617	672.364	654.468	7.68117	7.79546	6.62269	7.06087	8.70124	11.6983	10.1389	11.0833	8.97056	9.6582	10.5893	0.000652203
tr|Q7K3M6|Q7K3M6_DROME	CG8654-RA	1	53.9492	52.8162	53.4709	49.6303	46.8757	51.9787	47.6006	43.2034	39.8966	56.824	36.3074	10.5731	10.1855	10.2785	10.7266	10.6856	7.37585	7.38531	8.84025	7.22132	9.72726	7.00071	0.000666573
sp|P00967|PUR2_DROME	ade3	34	3911.59	3485.64	3434.47	3039.8	3153.57	8422.24	5994.32	4947.79	4946.62	5039.68	5472.6	8.13309	7.13154	7.00422	6.97024	7.62677	12.6795	9.86695	10.741	9.49895	9.15268	11.1951	0.000680434
sp|O77460|IPYR_DROME	Nurf-38	39	5064.9	4775.93	4872.13	4361.15	4218.74	8827.77	7397.09	5156.5	6047.98	6638.42	6650.1	8.46716	7.8564	7.98884	8.04024	8.20325	10.6854	9.78969	9.00022	9.33775	9.69337	10.9377	0.000681872
sp|Q9V3S9|BGM_DROME	bgm	11	741.016	698.248	763.017	645.718	674.608	2301.92	1437.64	1105.12	1258.56	1902.4	1222.15	6.35608	5.89346	6.41939	6.10809	6.73053	14.2963	9.76231	9.89697	9.97012	14.253	10.3138	0.000683452
sp|Q24210|CSKP_DROME	CASK	16	1938.27	1958.69	1757.76	1648	1480.42	1917.06	1805.94	1597.47	1480.85	1623.91	1196.11	11.0269	10.9649	9.80839	10.3395	9.79629	7.89672	8.13363	9.48865	7.78066	8.06948	6.69488	0.00068762
tr|Q8SYP9|Q8SYP9_DROME	mRpS5	2	177.558	193.497	175.131	172.733	159.451	222.305	177.547	126.584	128.671	182.803	127.008	10.1297	10.8625	9.79984	10.8676	10.5809	9.18286	8.01885	7.53994	6.77959	9.10929	7.12887	0.000693688
tr|Q9VJB3|Q9VJB3_DROME	Dmel\CG5681	2	228.628	255.843	215.182	209.559	211.525	195.572	181.1	202.823	172.49	188.912	179.742	10.553	11.6204	9.74208	10.6673	11.3565	6.5362	6.6177	9.77454	7.35321	7.61642	8.16261	0.000698428
tr|Q9VXA3|Q9VXA3_DROME	RSG7	3	510.265	475.72	488.526	458.016	368.11	570.734	468.286	405.561	391.617	391.917	358.309	10.9622	10.0567	10.2941	10.8514	9.19851	8.87786	7.96445	9.09685	7.77017	7.3543	7.57344	0.000718591
tr|Q9VLP1|Q9VLP1_DROME	Dmel\CG14275	1	53.0608	68.4115	76.2202	65.0618	55.4162	42.3684	56.5189	49.7037	43.943	36.8113	46.6709	9.19094	11.6604	12.9495	12.4283	11.165	5.31373	7.75034	8.98889	7.02977	5.56943	7.9536	0.000721789
tr|Q8INH6|Q8INH6_DROME	GM08240p	8	1071.71	1159.83	906.03	892.131	863.817	769.164	853.87	815.391	820.714	625.822	744.848	11.6339	12.3892	9.64696	10.6802	10.9071	6.0456	7.33808	9.2416	8.22824	5.93395	7.95516	0.000724978
tr|Q9VA09|Q9VA09_DROME	Gycbeta100B	9	1071.9	968.188	979.411	877.886	809.669	1159.34	1032.11	864.749	869.656	941.426	757.21	10.9099	9.69675	9.77756	9.85387	9.58543	8.54377	8.31639	9.18944	8.17486	8.36945	7.58255	0.000738136
tr|Q5BIA9|Q5BIA9_DROME	CG8613	8	1125.31	1120.03	1080.67	976.854	909.739	1161.56	1026	962.753	949.744	1118.27	832.518	10.4638	10.2482	9.85619	10.0173	9.83946	7.82043	7.55277	9.34683	8.15624	9.08255	7.61629	0.000741035
sp|Q24238|APH4_DROME	Alp4	2	147.218	135.931	170.797	123.431	110.608	163.05	122.66	89.5794	118.679	120.364	85.9944	11.1418	10.1231	12.6787	10.302	9.73683	8.93484	7.34918	7.07839	8.29534	7.95673	6.40319	0.000742663
tr|Q9VIJ0|Q9VIJ0_DROME	Dmel\CG9331	23	2428.33	2480.67	2275.62	2136	2235.87	4994.57	5018.5	2894.44	3263.93	3461.56	3643.99	7.5199	7.55914	6.91197	7.29468	8.05355	11.1988	12.3032	9.35837	9.33491	9.3631	11.1023	0.000749664
tr|M9PCX9|M9PCX9_DROME	Dmel\CG15270	4	154.256	189.796	185.667	169.281	149.431	148.271	165.391	146.825	154.664	128.545	125.951	9.32485	11.2898	11.0086	11.2852	10.507	6.48973	7.91503	9.26683	8.63484	6.78732	7.49088	0.000750733
tr|Q9VP02|Q9VP02_DROME	CG14576	9	507.202	530.242	528.236	476.825	499.393	1321.09	1045.76	805.865	726.98	1245.62	791.84	6.48756	6.6738	6.62714	6.72605	7.42983	12.235	10.5894	10.762	8.58791	13.9165	9.96481	0.000768528
tr|Q94883|Q94883_DROME	Dref	6	605.532	555.839	566.317	458.603	446.898	574.789	498.607	454.421	453.611	550.455	389.107	11.4221	10.317	10.4777	9.53992	9.80509	7.8503	7.44571	8.94946	7.90234	9.06926	7.22117	0.000817236
tr|Q9VNL0|Q9VNL0_DROME	Gasp	11	966.833	927.621	1061.7	944.529	780.816	1192.91	838.171	551.432	544.558	809.933	713.888	10.8797	10.2715	11.7183	11.7215	10.22	9.7195	7.46688	6.47871	5.65946	7.96082	7.90364	0.000818913
tr|Q9VD64|Q9VD64_DROME	dnd	1	174.011	167.331	163.689	134.88	132.043	200.007	150.096	120.578	140.752	140.867	104.916	11.2458	10.6412	10.376	9.61307	9.92579	9.359	7.67934	8.13604	8.40104	7.95181	6.67094	0.000829325
tr|Q9VTB3|Q9VTB3_DROME	Dmel\CG11811	11	1441.55	1506.72	1474.22	1428.66	1233.73	1842.34	1669.26	1234.42	1376	1296.15	1327.79	9.58842	9.86163	9.61784	10.4797	9.54495	8.87274	8.78986	8.57258	8.4528	7.53036	8.68917	0.000836718
tr|A1Z6F6|A1Z6F6_DROME	stw	4	254.995	263.948	302.009	241.709	239.056	302.634	185.774	171.8	201.952	272.638	166.232	10.2435	10.4336	11.8997	10.7081	11.17	8.8025	5.90804	7.20563	7.49257	9.56637	6.56998	0.000854433
tr|Q7KT16|Q7KT16_DROME	vari	11	1491.49	1496.88	1545.04	1290.6	1263.95	1637.85	1323.75	1219.88	1223.09	1592.12	1227.26	10.2097	10.0828	10.3736	9.74285	10.0638	8.11781	7.17366	8.71851	7.73245	9.51947	8.26536	0.000872558
sp|P17276|PH4H_DROME	Hn	26	3457.22	3624.63	3296.2	2966.13	2983.81	3363.26	2962.76	3076.25	3009.51	3044.87	2630.23	10.4707	10.8022	9.79177	9.90697	10.5113	7.37532	7.10374	9.72753	8.41803	8.05493	7.83745	0.000895071
sp|P82712|CCD1P_DROME	Cyp12d1-p	8	375.99	351.841	397.836	300.655	297.137	738.248	658.275	426.28	439.125	550.908	465.004	8.11271	7.47024	8.4196	7.15416	7.45731	11.5335	11.2444	9.60319	8.7507	10.3827	9.87137	0.000904624
tr|Q9VR79|Q9VR79_DROME	obst-A	6	913.6	865.743	1178.09	893.446	712.444	1060.13	796.281	530.966	562.577	754.687	641.352	10.7519	10.0258	13.599	11.5957	9.7525	9.03356	7.41885	6.5242	6.11471	7.75781	7.42604	0.000905769
tr|A0A0C4DHN4|A0A0C4DHN4_DROME	dpr21	1	28.7453	21.5886	22.8133	22.3232	17.3598	51.111	37.8574	37.9354	44.1256	34.1503	37.1056	8.68837	6.42088	6.76328	7.44095	6.10312	11.1855	9.05864	11.9715	12.3176	9.0159	11.0342	0.000942627
tr|Q9W058|Q9W058_DROME	SCOT	19	2352.06	2355.59	2415.13	2095.89	2077.54	5094.89	3793.27	2732.18	3087.13	3334.37	3058.36	7.81835	7.70487	7.87417	7.68309	8.03253	12.2623	9.98209	9.48216	9.47735	9.68108	10.002	0.000945928
sp|Q8MLZ7|IDGF3_DROME	Idgf3	17	1339.95	1379.54	1412.34	1231.16	1175.79	2842.16	1983.37	1752.14	1802.12	1910.01	1697.75	7.75951	7.86102	8.022	7.8625	7.91975	11.9169	9.09264	10.5936	9.63816	9.66105	9.67277	0.000959648
tr|Q8T3X9|Q8T3X9_DROME	MagR	6	562.621	540.865	640.642	515.7	465.591	1139.3	998.293	586.749	787.559	922.398	864.042	7.5576	7.14917	8.44075	7.63952	7.27459	11.0809	10.6161	8.22908	9.77048	10.8225	11.4192	0.00097026
sp|O96553|C1TC_DROME	pug	50	5343.06	5241.09	5052.42	4441.67	5247.4	9725.1	8938.88	6868.89	7301.8	7252.74	8658.7	7.70503	7.43712	7.14631	7.06369	8.80167	10.1543	10.2049	10.3419	9.72478	9.13545	12.2848	0.000971312
tr|Q9VVC2|Q9VVC2_DROME	Dmel\CG13022	1	179.655	178.77	189.828	170.581	179.246	156.475	169.607	139.546	135.793	88.0435	153.419	10.6627	10.4405	11.0506	11.165	12.3741	6.72427	7.96918	8.64724	7.4434	4.56425	8.95859	0.000982797
sp|Q9VKJ3|NU160_DROME	Nup160	2	187.625	185.461	201.243	165.445	150.214	188.091	180.565	161.368	160.895	191.773	142.596	10.2601	9.97954	10.7939	9.97731	9.55445	7.44728	7.81688	9.21314	8.12581	9.15988	7.67181	0.000999098
sp|Q24048|ATPB2_DROME	nrv2	26	4588.98	5039.69	4814.51	4404.16	4368.94	5128.99	4782.86	4287.25	4299.51	4256.35	4470.26	9.5065	10.2732	9.7826	10.0616	10.5273	7.6932	7.84392	9.27288	8.226	7.70167	9.11106	0.00100159
tr|Q7JQH9|Q7JQH9_DROME	whd	8	836.335	894.185	847.053	736.012	707.163	630.416	703.45	742.26	681.408	680.503	633.486	10.6995	11.2567	10.629	10.3841	10.523	5.83959	7.12457	9.91452	8.05113	7.60427	7.97357	0.00100227
tr|O76742|O76742_DROME	Rab7	9	1533.74	1634.06	1556.18	1384.13	1379.72	1948.46	1507.13	1399.27	1410.44	1563.79	1351.16	9.66925	10.137	9.62274	9.62318	10.1174	8.89413	7.52199	9.2103	8.21222	8.61118	8.38068	0.00102839
tr|Q9V438|Q9V438_DROME	CaBP1	12	1554.62	1411.96	1449.82	1309.79	1298.04	2498.67	2363.4	1599.4	2005.43	1825.48	2022.72	8.5857	7.67314	7.85351	7.97727	8.33827	9.99152	10.3331	9.22232	10.2288	8.80587	10.9905	0.00104309
sp|P35421|PUR4_DROME	ade2	30	2586.71	2588.36	2374.88	2170.16	2419.13	4630.87	4120.74	3410.92	3925.97	3264.81	4078.35	7.75935	7.64013	6.98742	7.1791	8.44059	10.058	9.78574	10.6827	10.8765	8.55418	12.0363	0.00105748
tr|Q9VKF0|Q9VKF0_DROME	CycY	6	759.889	829.406	823.344	753.505	682.256	993.309	847.618	709.321	694.404	828.251	633.492	9.35018	10.0424	9.93686	10.2249	9.76458	8.84963	8.25679	9.11264	7.89128	8.90175	7.66907	0.0010752
tr|Q8IMP0|Q8IMP0_DROME	CG14261	3	225.209	200.263	222.378	190.547	179.636	392.656	345.966	247.614	261.069	339.866	243.329	8.48705	7.42627	8.21979	7.91906	7.87409	10.7141	10.3216	9.74266	9.08639	11.1872	9.02186	0.00107995
tr|Q9W0S6|Q9W0S6_DROME	mRpL17	1	109.341	124.838	89.963	128.469	107.449	71.8975	113.389	77.1225	76.3372	69.8756	58.402	10.9514	12.3036	8.8379	14.1901	12.5177	5.21401	8.99082	8.06492	7.06137	6.11303	5.75502	0.00110336
sp|P15425|CYPR_DROME	ninaA	2	262.701	263.089	299.188	220.739	246.433	250.557	203.41	204.102	201.314	279.837	174.879	10.4952	10.3426	11.7238	9.72541	11.4515	7.24779	6.43341	8.51347	7.42792	9.76509	6.8738	0.00110595
tr|Q9VKI8|Q9VKI8_DROME	Dmel\CG6287	32	4057.62	4168.35	3709.81	3461.28	3587.41	7543.21	6118.87	5320.78	5396.13	5142.44	6160.73	7.92727	8.01337	7.10889	7.45744	8.1521	10.6704	9.46378	10.8532	9.73643	8.77536	11.8418	0.00111235
sp|P02515|HSP22_DROME	Hsp22	2	42.0536	20.733	32.2758	21.3365	28.5175	316.948	191.415	93.7166	129.033	281.665	128.481	3.75049	1.81947	2.82332	2.0985	2.95823	20.4665	13.5145	8.72635	10.628	21.9412	11.2734	0.00111899
sp|O77059|CRY1_DROME	cry	4	295.739	289.384	277.621	255.454	267.026	316.34	209.403	190.476	170.104	300.453	175.764	11.2394	10.822	10.3487	10.7065	11.8039	8.70484	6.30028	7.55801	5.97057	9.97368	6.572	0.00113989
tr|Q9VJ68|Q9VJ68_DROME	CG15163	6	593.293	623.081	619.271	586.944	520.862	779.423	655.048	535.39	583.374	646.181	497.965	9.4144	9.72897	9.63833	10.2712	9.61352	8.95504	8.22882	8.87003	8.5494	8.95614	7.77416	0.00114345
sp|Q9VX32|RG190_DROME	RhoGAPp190	5	436.585	444.22	350.063	397.848	343.332	393.747	403.972	349.667	333.967	312.008	290.439	11.2179	11.2316	8.82242	11.2736	10.2611	7.32541	8.21743	9.38058	7.92524	7.00249	7.34227	0.00119506
tr|Q8SXF0|Q8SXF0_DROME	mRpS9	2	283.474	329.475	284.224	299.092	312.936	220.493	229.578	236.934	233.564	182.18	261.947	10.1182	11.5721	9.9506	11.7732	12.9922	5.69844	6.48727	8.82977	7.69948	5.67982	9.19889	0.00120663
tr|Q0E8F2|Q0E8F2_DROME	CG18022	3	360.751	442.683	388.085	395.305	324.033	353.82	334.271	331.254	283.777	376.2	310.823	9.61233	11.6068	10.1425	11.6159	10.0426	6.82612	7.05116	9.21538	6.98334	8.75554	8.14827	0.0012084
tr|Q9VK00|Q9VK00_DROME	Dmel\CG16826	11	2063.38	1834.05	1705.43	1650.06	1540.85	2138.51	1270.63	1327.75	1268.85	1743.1	1204.96	12.1566	10.6327	9.85522	10.721	10.5592	9.12256	5.92645	8.16737	6.90414	8.97016	6.98455	0.00120867
tr|Q9VF53|Q9VF53_DROME	AOX1	33	2863.3	2821.31	3226.66	2588.19	2712.36	7322.98	8038.94	3901.98	4126.05	6107.82	4889.65	6.43292	6.23722	7.11037	6.41266	7.08802	11.9124	14.2982	9.15287	8.56132	11.9859	10.8081	0.00121141
sp|P08111|L2GL_DROME	l(2)gl	5	355.257	350.991	331.752	305.67	284.803	394.778	393.52	272.443	292.275	345.886	245.55	10.48	10.1886	9.59908	9.94425	9.77235	8.43222	9.19022	8.39122	7.96297	8.9124	7.12672	0.00123507
tr|Q8IRY0|Q8IRY0_DROME	DAAM	2	163.544	192.562	139.455	145.69	144.841	129.396	123.038	142.001	111.3	127.202	103.62	11.0941	12.8537	9.27877	10.8991	11.4284	6.35551	6.60752	10.0573	6.97299	7.53695	6.91566	0.00125058
sp|Q9W0Y6|PAIN_DROME	pain	14	1690.5	1925.27	1790.24	1791.01	1693.09	1860.96	1786.75	1639.22	1432.06	1772.62	1281.83	9.44897	10.5891	9.81473	11.04	11.0074	7.53143	7.90632	9.56617	7.39257	8.65423	7.04906	0.00126506
tr|Q9VS39|Q9VS39_DROME	Dmel\CG14830	1	66.2249	59.5508	66.4996	53.4012	46.1981	61.7058	45.4779	47.1976	52.2428	49.1694	52.4221	11.5092	10.1838	11.3355	10.2347	9.33866	7.76464	6.25699	8.56398	8.38525	7.46384	8.96335	0.00128081
tr|Q9W0Z5|Q9W0Z5_DROME	Atf-2-RB	9	1064.26	1106.5	1092.57	955.16	928.793	2436.66	1845.41	1307.72	1372.97	2025.9	1450.11	7.38391	7.55421	7.43508	7.30829	7.49539	12.2407	10.1361	9.47294	8.79762	12.2772	9.89854	0.00128297
sp|P11996|LSP1B_DROME	Lsp1beta	42	3084.01	3895.92	3312.18	2786.09	2770.96	6638.43	8088.69	9602.65	9781.24	7226.59	9410.14	4.95011	6.1533	5.21448	4.93168	5.17328	7.71499	10.2782	16.0924	14.4997	10.1316	14.8603	0.00129806
tr|Q6IKC0|Q6IKC0_DROME	Dmel\CG42394	2	184.598	186.897	191.851	177.081	146.503	213.838	195.074	139.6	166.696	198.457	168.63	9.86841	9.83154	10.0596	10.4398	9.10968	8.27706	8.25583	7.79178	8.2302	9.2668	8.86924	0.00131785
sp|Q9VCI3|LSD1_DROME	Lsd-1	20	3272.61	3406.34	2981.06	2622.13	2623.59	2278.67	2610.3	2339.79	2751.92	2150.34	2668.67	11.4042	11.6804	10.1892	10.0769	10.6342	5.74943	7.20118	8.51296	8.85672	6.5452	9.14953	0.00136494
sp|Q00963|SPTCB_DROME	beta-Spec	146	21744.3	23328	21265.5	19992.6	18095.2	23339.1	23523.3	19761.5	20386.3	21891.6	17612.4	9.88	10.4301	9.4773	10.018	9.56337	7.67832	8.46156	9.37481	8.5549	8.68825	7.87338	0.00137124
tr|Q9W425|Q9W425_DROME	Rbcn-3A	27	4488.56	4702.31	3965.72	3693.77	3509.34	4233.68	3915.31	3480.34	3410.77	4331.54	2769.27	11.0508	11.3919	9.57647	10.029	10.0496	7.547	7.6312	8.9462	7.75538	9.31475	6.70783	0.00138762
tr|Q9VI16|Q9VI16_DROME	CRAT	24	2389.81	2491.23	2384.93	2148.7	2267.93	3889.41	3607.73	2634.31	2868.37	3325.62	3218.8	8.14762	8.35757	7.97518	8.07874	8.99359	9.60112	9.73738	9.37703	9.03166	9.90337	10.7967	0.00144408
tr|Q9VKV1|Q9VKV1_DROME	LManII	30	4353.12	4577.13	4147.32	3647.97	4049.87	5042.21	4321.93	3585.12	3802.3	4221.98	4052.21	9.97045	10.3159	9.31708	9.21439	10.7893	8.36192	7.8367	8.57333	8.04314	8.44644	9.13141	0.00145407
tr|Q9W260|Q9W260_DROME	wrapper	2	342.244	364.462	360.195	295.527	308.675	321.496	374.617	281.494	303.665	266.346	315.638	10.1076	10.5916	10.4339	9.62521	10.6035	6.87478	8.75872	8.67986	8.2827	6.87071	9.17134	0.00145545
tr|Q8IMQ8|Q8IMQ8_DROME	Dmel\CG6330	18	2286.7	2205.53	2015.06	1848.99	1778.53	2358.37	2154.97	1888.97	1927.15	2128.9	1838.27	10.698	10.1533	9.24657	9.5396	9.67814	7.98873	7.98136	9.2268	8.32675	8.69948	8.46127	0.0014578
sp|Q9VZD5|RT06_DROME	mRpS6	1	145.715	135.116	149.546	144.731	136.785	149.459	146.309	100.277	111.825	109.522	142.344	10.3213	9.4175	10.3897	11.3056	11.2695	7.66519	8.20431	7.41588	7.31533	6.77602	9.91975	0.0014611
tr|Q9VJ44|Q9VJ44_DROME	Dmel\CG17597	18	2415.83	2365.09	2367.77	2089.39	2071.51	4017.14	3781.62	2787.98	2712.65	2943.56	3071.79	8.42016	8.11149	8.09453	8.03109	8.39803	10.1378	10.4345	10.1455	8.73198	8.96128	10.5336	0.0014822
sp|Q7KRI2|LOLAL_DROME	lolal	5	858.903	794.513	777.17	694.348	677.972	872.127	883.549	701.628	698.961	778.565	592.131	10.8325	9.86017	9.61387	9.65745	9.94563	7.96407	8.82177	9.23895	8.14146	8.57674	7.3474	0.00150056
tr|Q8SZN1|Q8SZN1_DROME	BcDNA:RH02566	7	518.276	515.14	611.113	535.852	457.23	1508.23	1288.92	720.371	732.967	991.677	867.252	6.47175	6.32972	7.48479	7.37915	6.64097	13.6364	12.7417	9.39178	8.45298	10.8162	10.6546	0.00150842
tr|Q9VC18|Q9VC18_DROME	BEST:GH11240	43	4361.62	4299.27	3825.73	3801.77	3986.17	10008.2	8602.74	7465.8	7835.89	5213.09	8662.59	6.8862	6.67921	5.92439	6.61939	7.32021	11.4409	10.7525	12.3066	11.4258	7.18903	13.4558	0.00151077
tr|Q9VCK6|Q9VCK6_DROME	Dmel\CG10184	13	1272.64	1198.66	1202.74	988.816	1011.76	4280.6	2710.26	1673.32	1855.91	2862.58	2231.1	6.59376	6.11114	6.11219	5.64994	6.09735	16.0584	11.1168	9.05186	8.88075	12.9547	11.3731	0.00151506
tr|Q9VJ98|Q9VJ98_DROME	Dmel\CG5783	2	240.881	264.977	242.798	232.404	211.466	404.009	414.233	401.146	376.084	360.273	332.689	7.36492	7.9721	7.28129	7.83628	7.52042	8.94391	10.0265	12.8056	10.6198	9.62145	10.0077	0.00152727
tr|D3DML7|D3DML7_DROME		6	1166.78	1135.48	1116.23	927.525	868.756	1119.02	1116.48	962.695	929.465	1082.09	819.602	10.8826	10.4213	10.2116	9.54049	9.42493	7.55706	8.24396	9.37485	8.00649	8.81558	7.52105	0.00153088
sp|O97477|INO1_DROME	Inos	25	4537.3	4008.69	4135.11	3575.23	3528.53	5152.58	4241.55	3178.83	3249.67	4168.76	3569.54	11.0271	9.58662	9.8571	9.58228	9.97457	9.06692	8.16075	8.06609	7.29405	8.84941	8.53509	0.00154536
tr|Q7K1S1|Q7K1S1_DROME	CG8067	6	968.212	918.64	946.269	820.215	737.37	1170.29	1035.37	763.081	780.877	936.92	761.778	10.3938	9.70395	9.96361	9.7103	9.20717	9.09638	8.79915	8.55276	7.74198	8.78517	8.04571	0.00157135
sp|P21914|SDHB_DROME	SdhB	24	3662.8	3553.66	3720.41	3256.02	3040.07	4678.33	4107.5	2938.6	3564.26	3959.93	3203.42	9.75571	9.31366	9.71929	9.56387	9.41815	9.0221	8.66093	8.1718	8.76759	9.21248	8.39443	0.00157193
tr|Q9VI66|Q9VI66_DROME	CG2640	5	1146.49	1237.23	882.502	1022.32	1074.74	731.838	803.842	830.054	804.927	576.462	896.976	11.7356	12.4619	8.86029	11.5404	12.796	5.42401	6.51397	8.87099	7.6095	5.15405	9.03331	0.00158818
tr|X2JDH0|X2JDH0_DROME	rad	2	83.5237	93.2992	83.2555	85.1198	75.4859	100.197	81.65	77.6849	81.1719	77.5996	62.0934	9.70305	10.6654	9.48658	10.9051	10.2	8.428	7.50924	9.42251	8.70902	7.87411	7.09701	0.00162002
tr|Q9VVU1|Q9VVU1_DROME	CT12987	34	4869.28	4902.95	4307.97	4035.56	4541.14	9479.61	8097.37	6578.26	7023.1	6392.82	8641.49	7.56497	7.49547	6.56467	6.91428	8.20622	10.6636	9.95926	10.6705	10.0771	8.67517	13.2088	0.00166254
sp|P10351|XDH_DROME	ry	12	714.515	671.527	725.131	638.928	847.401	1794	1703.8	940.816	1046.77	1524.38	1140.61	6.59919	6.10297	6.56891	6.50776	9.10341	11.997	12.4577	9.07225	8.92885	12.2975	10.3645	0.00167605
tr|Q9VGK3|Q9VGK3_DROME	BcDNA:RH50927	3	137.005	133.228	182.66	143.112	116.204	583.013	448.158	211.557	265.797	443.504	273.319	5.18993	4.96614	6.78682	5.97863	5.12014	15.9909	13.4399	8.36727	9.29908	14.6746	10.1865	0.00167848
tr|Q9VHF9|Q9VHF9_DROME	Dmel\CG8861	2	253.768	272.955	288.64	272.131	245.55	292.18	272.904	227.458	240.075	301.467	228.121	9.17536	9.71128	10.2362	10.8509	10.3267	7.64905	7.81155	8.58655	8.01675	9.52071	8.1149	0.00168824
sp|Q9V3P0|PRDX1_DROME	Jafrac1	32	5185.06	4984.57	5409.27	4796.11	4345.32	8891.03	8584.14	5291.54	7447.79	6576.35	6396.27	8.17668	7.73481	8.36681	8.3409	7.97042	10.1519	10.7167	8.71238	10.8472	9.0584	9.92388	0.00171528
tr|Q9Y164|Q9Y164_DROME	BcDNA.GH02439	28	3639.51	3696.2	3171.67	3028.01	2931.08	3621.38	3391.58	3104.5	3120.93	3117.83	2903.99	10.6583	10.6512	9.11024	9.77917	9.98407	7.67872	7.86298	9.4922	8.44098	7.97516	8.36701	0.00173273
tr|Q9VWV6|Q9VWV6_DROME	Tsf1	109	11249	15281.7	13724.5	11370	12447.9	29524.2	26604.6	15753.8	19571.8	18475.9	18419.1	6.32008	8.4485	7.56316	7.04482	8.13469	12.0104	11.8333	9.24114	10.1556	9.06688	10.1814	0.00173321
tr|Q9W2T2|Q9W2T2_DROME	Dmel\CG1628	2	679.007	700.517	629.908	530.194	510.594	500.661	703.483	469.649	421.76	577.654	486.228	11.4176	11.591	10.3891	9.83191	9.98652	6.09561	9.36477	8.24531	6.54987	8.48425	8.04403	0.00173416
tr|Q9W0J9|Q9W0J9_DROME	Dmel\CG9119	17	987.969	1085.73	727.435	877.701	943.089	2431.67	2688.43	1778.83	1977.05	1315.47	2482.88	6.17531	6.67785	4.45972	6.05011	6.85654	11.005	13.3032	11.6086	11.413	7.18191	15.2687	0.00176084
sp|P19107|ARRB_DROME	Arr2	159	30142.2	30816.3	30225.2	24361	26017.3	29183.6	24471	24110	23820.3	31540.5	23665.2	10.5486	10.612	10.3749	9.40186	10.5905	7.39482	6.7797	8.8094	7.69893	9.64117	8.14816	0.00176249
tr|Q9VN01|Q9VN01_DROME	Nepl11	6	916.459	1016.38	797.586	815.928	791.016	759.715	666.111	802.615	706.414	762.1	652.274	10.918	11.9148	9.3198	10.7197	10.9611	6.55319	6.2823	9.9832	7.77241	7.93024	7.64527	0.00176985
tr|A1Z6S7|A1Z6S7_DROME	vimar	7	1044.67	1065.08	922.128	914.977	922.759	791.278	885.179	884.743	850.195	660.554	793.768	11.0898	11.1257	9.60139	10.7116	11.3938	6.08198	7.43904	9.80603	8.33544	6.12487	8.2903	0.00177302
tr|Q9VH09|Q9VH09_DROME	Dmel\CG3999	8	886.541	847.619	951.791	743.695	839.512	2822.04	1860.94	1123.68	1459.43	1944.54	1380	6.54534	6.1579	6.89243	6.05521	7.20935	15.0858	10.8769	8.66178	9.95134	12.5399	10.0241	0.00178075
sp|Q9V4S8|CSN7_DROME	CSN7	4	425.306	423.578	452.543	339.246	325.438	673.428	560.133	449.585	578.07	579.199	535.876	8.49577	8.32595	8.86664	7.47338	7.56146	9.7401	8.85796	9.37658	10.6647	10.1058	10.5317	0.00181009
sp|Q9V9E3|PREP_DROME	CG3107	13	1847.89	1931.18	1806.47	1643.41	1668.78	2229.7	1901.62	1666.94	1762.98	1833.14	1774.22	9.67041	9.94467	9.27251	9.48452	10.1579	8.44863	7.87832	9.10794	8.52082	8.3793	9.13498	0.00181483
sp|Q94887|NRX4_DROME	Nrx-IV	24	3516.45	3869.21	3809.72	3408	3242.43	3561.9	3222.38	3366.99	3388.31	3545.25	2998.77	9.65738	10.4563	10.2623	10.3218	10.3577	7.08284	7.00604	9.65446	8.59415	8.50442	8.10269	0.00181611
tr|A0A0B4KGN2|A0A0B4KGN2_DROME	Mitofilin	40	8734.68	9412.63	8862.75	8274.25	8114.05	9187.02	9297.66	8315.97	8472.66	8076.65	7857.06	9.64546	10.2279	9.59936	10.0764	10.422	7.34551	8.12813	9.58783	8.64094	7.79024	8.53626	0.00182826
tr|Q9W1L9|Q9W1L9_DROME		9	683.54	697.451	722.335	630.299	562.369	737.224	681.456	611.046	622.215	714.795	493.628	10.0175	10.0579	10.3832	10.1869	9.58634	7.82286	7.90631	9.34976	8.42172	9.14998	7.11749	0.00182921
sp|P08761|MSRA_DROME	Eip71CD	4	529.957	493.517	464.487	428.139	450.417	583.081	503.423	434.954	453.643	440.826	441	10.6418	9.75157	9.14839	9.48111	10.5202	8.47761	8.0029	9.11902	8.41304	7.73186	8.71252	0.00186267
sp|P92208|JNK_DROME	bsk	5	679.96	723.336	626.468	593.228	580.863	661.918	623.354	604.177	600.15	593.72	578.473	10.3312	10.8145	9.3361	9.94011	10.2655	7.28188	7.49798	9.58438	8.42158	7.87941	8.64735	0.00187517
sp|Q6AWN0|MTND_DROME	Adi1	9	1083.39	1035.59	1110.76	1055.63	850.135	1810.01	1719.11	1191.68	1325.98	1357.73	1476.43	8.25519	7.76478	8.30158	8.87064	7.53471	9.98606	10.3702	9.48055	9.33135	9.03648	11.0685	0.00187818
sp|P18824|ARM_DROME	arm	5	484.025	475.64	422.148	390.194	352.932	480.648	432.15	389.93	360.984	416.249	296.942	11.2739	10.9015	9.6443	10.0228	9.56171	8.10599	7.96863	9.48257	7.76535	8.46846	6.80474	0.00188969
sp|P02843|VIT1_DROME	Yp1	142	15553.5	13292.4	16363.7	12922	10548	30061.3	37645.8	20556.4	28669.3	27312.2	38753.2	6.68405	5.62101	6.89749	6.1241	5.27252	9.35385	12.8076	9.22338	11.3787	10.2521	16.3852	0.00189835
tr|Q9W3N9|Q9W3N9_DROME	Dmel\CG10932	35	4808.5	5487.43	4064.57	4333.54	4794.82	3874.73	4281.8	3363.16	3589.05	2519.27	4197.88	10.9526	12.2991	9.08068	10.8855	12.7032	6.39026	7.721	7.99806	7.55006	5.01215	9.40735	0.00192182
tr|Q9VQ61|Q9VQ61_DROME	Got2	46	5143.62	5409.87	4910.8	4564.51	4850.67	9348.97	8627	5866.92	6447.68	6518.34	7198.54	7.98518	8.26422	7.47767	7.81468	8.75899	10.5087	10.6027	9.5095	9.24453	8.83886	10.9949	0.00192645
sp|Q8T079|GLYR1_DROME	CG4747	18	2907.93	2912.56	2605.71	2561.07	2582.34	2490.54	2862.85	2385.2	2543.91	2069.01	2400.2	10.6768	10.5228	9.38389	10.3701	11.0283	6.621	8.32144	9.14356	8.62633	6.63537	8.67038	0.00193509
sp|Q9W011|C4D20_DROME	Cyp4d20	1	152.45	157.969	141.117	134.826	124.547	267.145	209.173	211.278	190.351	223.061	179.545	8.16658	8.3269	7.41464	7.96503	7.76037	10.3617	8.87073	11.8168	9.41744	10.4371	9.46276	0.00195442
tr|Q8SXX1|Q8SXX1_DROME	PIP4K	9	1873.8	1831.13	1703.14	1497.08	1396.64	1889.96	1773.47	1558.42	1481.87	1739.69	1432.65	10.8194	10.404	9.6456	9.53294	9.37997	7.90141	8.10673	9.395	7.90235	8.77397	8.13865	0.00196469
tr|Q0KHQ1|Q0KHQ1_DROME	SLIRP1	2	190.987	213.83	173.489	167.601	176.552	158.463	166.783	159.69	134.368	153.969	172.009	10.5923	11.6696	9.43753	10.251	11.3893	6.36337	7.32287	9.24693	6.88255	7.45873	9.38579	0.00197655
sp|Q9V9X4|MTNA_DROME	CG11334	11	1095.02	1098.14	1158.36	1027.79	1084.58	1996.31	1933.2	1828.51	2262.92	1637.84	2035.03	6.79527	6.70566	7.0506	7.0338	7.82857	8.96982	9.49735	11.8471	12.9694	8.87768	12.4247	0.0019796
sp|Q9VGS2|TCTP_DROME	Tctp	22	2876.06	2578.89	2911.03	2556.45	2305.03	4705.3	4617.14	2914.4	3275.74	3698.3	3592.69	8.54326	7.53802	8.48145	8.3746	7.96414	10.1201	10.8577	9.03871	8.9867	9.59558	10.4997	0.00198794
tr|Q8SYD9|Q8SYD9_DROME	EndoB	10	1455.99	1544.37	1199.68	1358.3	1381.61	1345.21	1301.22	1026.91	1116.32	889.119	1302.48	10.8472	11.3217	8.76646	11.1598	11.9724	7.25641	7.67454	7.98775	7.68094	5.78581	9.54692	0.0019985
tr|Q8IP22|Q8IP22_DROME	Dmel\CG42817	2	245.061	222.652	266.201	252.547	205.269	265.205	197.891	198.169	172.241	249.487	153.751	10.534	9.41773	11.2235	11.9719	10.2631	8.25417	6.73423	8.89381	6.83789	9.36724	6.50235	0.00202043
sp|P20432|GSTT1_DROME	GstD1	22	6083.84	6094.1	5515.2	5303.21	5154.14	5581.58	5693.74	5370.25	5398.34	4754.93	4720	10.6227	10.4705	9.44531	10.2117	10.4677	7.05643	7.87038	9.79001	8.70528	7.25178	8.10832	0.00202668
tr|Q9W0U0|Q9W0U0_DROME	Gk1	9	654.498	655.548	587.409	539.24	578.758	1168.05	962.937	736.305	724.499	929.919	752.951	8.45326	8.33143	7.4414	7.68066	8.69459	10.9232	9.84589	9.92899	8.64209	10.4907	9.56785	0.00203259
sp|P23654|NRT_DROME	Nrt	10	578.665	637.053	661.2	558.148	514.091	702.309	693.113	562.811	578.428	585.134	490.449	9.27313	10.0455	10.3927	9.86392	9.58243	8.14889	8.79314	9.41658	8.56079	8.19026	7.73258	0.00204712
tr|B7YZV4|B7YZV4_DROME	Pde1c	6	428.402	477.631	436.01	411.08	363.868	423.545	465.343	404.145	374.965	344.878	350.418	9.98152	10.9506	9.96414	10.5626	9.8611	7.14522	8.5834	9.83136	8.06865	7.01866	8.03273	0.00206207
tr|Q9VB69|Q9VB69_DROME	Men-b	48	8463.91	8578.95	7388.52	7188.78	7103.02	8665.65	8396.83	7274.9	7468.16	6874.92	6866.99	10.5118	10.4843	9.00039	9.84605	10.2609	7.79252	8.25586	9.43332	8.56613	7.45791	8.39081	0.00208737
tr|Q9W2J4|Q9W2J4_DROME	BEST:GH09393	15	1414.93	1390.4	1413.7	1257.32	1387.52	2313.11	2682.36	2500.22	2441.6	2059.16	2174.59	7.15623	6.91972	7.01301	7.01288	8.16254	8.47065	10.7401	13.2026	11.4048	9.09668	10.8208	0.00210483
sp|P29310-3|1433Z_DROME		2	473.248	470.318	448.461	416.789	352.095	488.046	470.215	398.048	422.74	438.974	325.861	10.5618	10.3285	9.81682	10.2581	9.13996	7.88642	8.30779	9.27502	8.71338	8.55717	7.15504	0.00210517
sp|Q8IPH9|SLOB_DROME	Slob	7	496.859	527.955	415.205	461.166	466.718	476.696	441.908	420.823	416.583	455.289	394.131	10.3954	10.8693	8.52055	10.6406	11.3579	7.22137	7.31948	9.19259	8.04959	8.32027	8.11296	0.00214402
tr|Q9VPJ9|Q9VPJ9_DROME	Dmel\CG3164	8	692.071	742.01	784.624	696.965	644.87	851.055	771.992	612.421	588.808	817.338	575.523	9.35075	9.86517	10.3981	10.385	10.1345	8.32577	8.25752	8.63928	7.34742	9.64586	7.65051	0.0021735
tr|Q9VEJ9|Q9VEJ9_DROME	cysu	1	77.8705	81.4571	103.206	84.3445	93.924	101.535	70.6872	58.6961	69.0676	86.0234	56.7345	9.19344	9.46309	11.9511	10.9815	12.8979	8.67944	6.60673	7.23512	7.53086	8.87084	6.58998	0.00218683
sp|Q9W107|SYYM_DROME	TyrRS-m	5	550.693	568.522	504.901	453.079	470.143	574.423	522.025	478.966	517.104	481.001	415.542	10.4147	10.5799	9.36571	9.44955	10.342	7.86573	7.81571	9.45741	9.03191	7.94558	7.73184	0.00221174
tr|M9PCE5|M9PCE5_DROME	Hml	13	976.133	959.561	1166.35	893.292	908.774	1014.14	851.182	752.759	887.928	1101.09	781.738	9.90844	9.58446	11.6124	9.99978	10.7297	7.45358	6.84005	7.9778	8.32413	9.76253	7.80708	0.00222606
sp|Q02910|CPN_DROME	Cpn	6	394.629	367.88	345.671	352.017	263.778	2258.01	1486.92	649.276	787.528	1678.52	968.958	4.68268	4.29547	4.02315	4.60649	3.64066	19.4	13.968	8.04389	8.63052	17.397	11.3121	0.00222685
tr|Q8IMS8|Q8IMS8_DROME	msi	3	376.737	377.419	348.956	323.77	320.514	444.594	405.212	292.209	318.499	313.325	351.992	10.2314	10.086	9.2953	9.69688	10.1246	8.74237	8.712	8.28552	7.98855	7.43247	9.405	0.00225078
tr|Q9VJI5|Q9VJI5_DROME	yellow-b	4	763.473	750.575	883.24	732.281	637.862	728.472	804.086	647.203	728.258	523.306	608.051	10.1993	9.86668	11.5732	10.7884	9.91154	7.04631	8.50397	9.02714	8.98522	6.10629	7.99189	0.00227189
tr|Q9W2W9|Q9W2W9_DROME	Hk	3	341.236	388.837	339.542	332.248	303.473	362.797	367.539	327.104	328.135	323.913	273.91	9.67518	10.8485	9.44269	10.3888	10.0083	7.44799	8.2499	9.68326	8.59255	8.02188	7.64088	0.00228685
sp|P40421|RDGC_DROME	rdgC	13	1421.81	1531.72	1431.15	1231.85	1220.67	1545.78	1255.1	1188.53	1166.82	1569.74	1136.32	10.1329	10.7417	10.0041	9.68173	10.1188	7.97651	7.08131	8.84373	7.68004	9.77159	7.96758	0.00229536
tr|Q9VUX1|Q9VUX1_DROME	mRpS31	4	343.49	372.308	271.348	284.597	320.251	265.592	277.309	220.314	246.104	166.378	291.966	11.5884	12.3598	8.97913	10.5887	12.5671	6.48777	7.40653	7.76038	7.6682	4.90285	9.69111	0.00231227
sp|Q8WTC1|RT15_DROME	bonsai	1	69.6287	81.4328	51.3328	61.5455	66.7295	67.0459	60.0134	49.8666	51.2428	38.5497	47.6249	11.202	12.8916	8.10031	10.9196	12.4871	7.81002	7.64361	8.37626	7.6139	5.41718	7.53832	0.00234101
sp|Q9VY28|RT25_DROME	mRpS25	1	163.077	180.413	119.955	145.114	151.915	88.7132	108.79	111.751	104.295	56.2013	127.643	12.2336	13.3177	8.82629	12.0053	13.2556	4.8186	6.46088	8.75275	7.22588	3.68258	9.42086	0.00237747
sp|P34082|FAS2_DROME	Fas2	15	1693.5	1742.56	1810.46	1608.15	1460.65	1852.03	1934.03	1605.23	1650.6	1551.91	1515.79	9.63544	9.75603	10.1035	10.0905	9.66649	7.62966	8.71145	9.53575	8.67348	7.71252	8.4851	0.00238111
tr|Q9VLC5|Q9VLC5_DROME	Aldh	134	14157.8	13773.6	12007.3	11422.1	12179.6	25217.9	21879.6	15083.7	17132.2	18029.2	20806.4	8.34671	7.99035	6.94325	7.42619	8.35197	10.7646	10.2117	9.2845	9.3282	9.28409	12.0684	0.00239702
tr|Q7PLP4|Q7PLP4_DROME	CG17419	2	97.065	106.96	84.894	100.211	92.2566	100.196	95.1793	87.6437	80.4586	67.9708	70.7603	10.2594	11.1245	8.80108	11.6809	11.3421	7.66801	7.96424	9.67193	7.85414	6.27519	7.35838	0.00241183
tr|A0A0B4KEE5|A0A0B4KEE5_DROME	CG43340	9	704.231	768.53	637.873	706.465	572.849	867.805	784.534	523.628	556.297	637.983	574.357	10.1128	10.8596	8.98437	11.1879	9.56824	9.02295	8.91884	7.85072	7.37781	8.00217	8.11463	0.00251065
tr|E1JIZ0|E1JIZ0_DROME	scrib	10	1365.93	1564.55	1618.34	1742.9	1287.92	1500.7	1748.79	1171.01	1224.6	1238.99	1182.68	9.1163	10.2749	10.594	12.8281	9.99805	7.25196	9.23994	8.15985	7.54831	7.22273	7.76585	0.00258331
tr|Q9VLB7|Q9VLB7_DROME	Gdi	36	5518.09	5625.87	4949.4	4891.92	4683.23	5494.01	5488.45	4863.63	4960.16	4541.72	4705.74	10.3472	10.3806	9.10297	10.1161	10.2144	7.45921	8.14748	9.52192	8.59001	7.43869	8.68145	0.00262024
sp|Q24192|RHOL_DROME	RhoL	4	445.404	423.572	465.143	424.086	362.372	414.43	469.658	372.38	361.461	329.616	406.777	10.3818	9.71505	10.6342	10.9012	9.82449	6.99425	8.66646	9.06226	7.78118	6.71074	9.3284	0.00265932
tr|M9PF46|M9PF46_DROME	Dmel\CG6767	14	1653.11	1698.97	1508.19	1367.3	1483.06	2858.29	2471.48	2192.55	2151.19	2127.54	2601.08	7.96427	8.05432	7.12686	7.26455	8.31073	9.9706	9.42632	11.0287	9.57168	8.95293	12.329	0.00267193
sp|P25439|BRM_DROME	brm	3	207.5	219.856	195.332	209.707	195.073	201.398	230.105	190.383	191.217	180.51	169.428	9.87474	10.2954	9.11757	11.0058	10.7979	6.93959	8.66912	9.45948	8.40426	7.5033	7.93276	0.00272062
sp|P40796|LA_DROME	La	9	1177.84	987.333	1208.43	1061.29	820.212	3097.53	2428.11	1301.58	1638.39	2525.81	1622	7.2268	5.96104	7.27242	7.18116	5.85359	13.7609	11.7942	8.338	9.28415	13.5364	9.79134	0.00272249
tr|Q9VM18|Q9VM18_DROME	Dmel\CG5177	17	4477.04	3973.96	4561.05	3595.46	3430.28	5109.81	4257.96	3407.2	3601.86	4434.47	3580.76	10.6174	9.27363	10.6094	9.40335	9.46222	8.77411	7.99411	8.43638	7.88895	9.1857	8.35476	0.00272874
sp|Q27268|DX39B_DROME	Hel25E	17	2494.94	2385.22	2256.04	2070.2	1907.2	2532.26	2397.45	2134.68	2084.3	2305.57	1740.39	10.7691	10.1309	9.55134	9.85446	9.5753	7.91405	8.19238	9.62019	8.30893	8.69243	7.39091	0.0027392
tr|Q9VTG6|Q9VTG6_DROME	Dmel\CG14142	1	25.7877	36.4085	32.0254	26.5889	22.904	28.6383	24.9545	24.2823	25.7267	18.7408	18.6198	9.43631	13.1097	11.4943	10.7298	9.74849	7.58766	7.22902	9.27707	8.69439	5.98992	6.70342	0.00275195
tr|Q9W2G9|Q9W2G9_DROME	Acox57D-p	3	423.796	384.91	492.204	338.249	340.591	896.534	774.551	478.091	526.711	815.471	578.857	7.58915	6.78257	8.64528	6.67996	7.09424	11.6245	10.9806	8.93878	8.71112	12.7552	10.1986	0.00275512
sp|Q9V8F5|IM23_DROME	IM23	2	50.9937	41.2335	66.5828	56.8258	37.6086	367.916	253.825	121.872	132.432	300.081	120.034	3.74849	2.98256	4.80065	4.60666	3.21561	19.5821	14.7712	9.35352	8.99079	19.2673	8.68112	0.00276966
sp|P04657|CYC1_DROME	Cyt-c-d	1	403.234	265.995	449.9	270.905	285.986	855.37	781.93	539.714	635.623	761.024	380.581	7.80597	5.0669	8.54247	5.78345	6.43948	11.9893	11.9834	10.9085	11.3641	12.868	7.2485	0.00280011
sp|P23128|DDX6_DROME	me31B	14	1616.68	1708.18	1423.9	1390.83	1301.92	1652.27	1525.2	1417.95	1388.39	1506.42	1235.54	10.4706	10.8863	9.04534	9.93396	9.80772	7.74817	7.82015	9.58825	8.3047	8.52191	7.87292	0.0028002
tr|Q9VM55|Q9VM55_DROME	uif	21	2272.87	2236.52	2480.05	2064.35	1798.37	2608.53	2035.88	1770.33	1809.92	2504.25	1686.4	10.2652	9.93953	10.9863	10.282	9.44734	8.53024	7.27926	8.34795	7.54951	9.87905	7.49353	0.00284038
sp|O01666|ATPG_DROME	ATPsyngamma	62	10499.2	10508.2	10202.3	9290.43	8833.68	8757.71	9867.38	9101.43	10144.4	8963	7604.65	10.5306	10.3711	10.0368	10.2762	10.3057	6.36003	7.83503	9.53101	9.397	7.85226	7.50427	0.00284589
sp|Q9W2M2|TREA_DROME	Treh	26	3856.25	3928.86	4136.79	3569.81	3350.15	3845.03	4821.1	3190.59	3537.6	3749.56	2879.08	9.90811	9.93324	10.4253	10.1151	10.0121	7.15313	9.80647	8.55909	8.39459	8.4149	7.27798	0.00284945
sp|Q9VFI9|PDE6_DROME	Pde6	4	445.998	502.508	434.981	436.009	384.13	428.753	465.226	412.069	406.163	327.104	366.017	10.0798	11.1754	9.64246	10.8672	10.098	7.01613	8.32386	9.72346	8.47784	6.45727	8.13865	0.00287325
tr|Q7JRC3|Q7JRC3_DROME	Jheh1	9	961.202	1012.87	1096.14	945.318	933.255	1558.89	1504.57	1207.73	1180.38	1361.76	1178.47	7.89108	8.18228	8.82644	8.55855	8.91165	9.26634	9.77856	10.352	8.9497	9.76485	9.51857	0.00287955
tr|Q9Y141|Q9Y141_DROME	GH05702	4	208.193	318.014	299.552	169.633	180.229	561.681	588.526	469.778	418.491	726.629	342.337	5.29387	7.95705	7.47097	4.75684	5.3305	10.3411	11.8471	12.4719	9.82784	16.1385	8.56431	0.00299488
tr|Q9VQ39|Q9VQ39_DROME	Dmel\CG31937	2	288.262	342.11	333.391	286.235	303.444	283.62	311.815	299.609	253.474	208.567	226.112	9.5316	11.1312	10.8126	10.4376	11.6706	6.79026	8.16237	10.3434	7.74064	6.02376	7.35586	0.00303858
sp|Q00168|KCC2A_DROME	CaMKII	28	5537.91	5732.51	4755.68	4789.77	4390.64	4907.74	5068.35	4850.47	4530.58	3984.84	3984.18	10.9776	11.1816	9.24639	10.4707	10.1234	7.04391	7.9537	10.0387	8.29431	6.89947	7.7702	0.00305163
tr|Q9VPY7|Q9VPY7_DROME	Dmel\CG5126	6	807.612	849.088	675.351	667.166	660.546	1192.05	1146.38	1052.84	1013.36	1074.01	936.529	8.52368	8.81812	6.9912	7.76532	8.10894	9.1094	9.57843	11.6016	9.87764	9.90093	9.72472	0.00306131
sp|Q27580|SAHH_DROME	Ahcy13	8	1560.06	1228.77	1458.18	1118.68	1070.47	2830.86	2076.07	1492.13	1784.11	2164.01	1740.38	9.08091	7.03813	8.32524	7.18116	7.24767	11.931	9.56689	9.0683	9.59124	11.0025	9.96698	0.00310414
tr|Q9VMF0|Q9VMF0_DROME	Dmel\CG9498	9	899.952	903.911	930.408	941.121	767.876	1789.99	2037.02	1230.57	1187.17	1386.07	1158.69	7.33242	7.24691	7.43532	8.45618	7.27705	10.5597	13.1391	10.468	8.93318	9.86408	9.2881	0.00311219
tr|Q5LJX2|Q5LJX2_DROME		1	47.3466	50.4604	37.66	34.2959	42.3076	41.4726	41.8998	36.0134	35.7631	34.9165	33.8526	11.3106	11.8617	8.82419	9.03524	11.7558	7.17347	7.9241	8.9824	7.89037	7.28569	7.95647	0.00311875
tr|Q9VZE4|Q9VZE4_DROME	Dmel\CG1316	5	687.359	723.046	689.132	650.476	569.655	682.077	778.314	629.776	613.358	568.887	587.817	10.014	10.3655	9.84747	10.451	9.65323	7.19497	8.97677	9.57948	8.25284	7.23925	8.42555	0.00313023
sp|P02844|VIT2_DROME	Yp2	72	5347.93	4428.19	5561.88	4817.5	4157.02	12935.2	14822.8	10322.7	14751.8	7972.75	17820.4	5.61124	4.57191	5.7239	5.57436	5.07331	9.82691	12.3124	11.3083	14.295	7.30675	18.3959	0.00316305
tr|Q9VPT9|Q9VPT9_DROME	Dmel\CG3662	1	129.177	159.247	175.145	160.413	135.669	257.588	251.066	188.546	203.52	207.02	210.64	6.62268	8.03376	8.80733	9.06962	8.09031	9.56192	10.1901	10.0925	9.63653	9.27052	10.6248	0.00318397
tr|A8DY95|A8DY95_DROME	CG11883	6	599.826	532.442	532.807	455.018	417.768	631.275	498.291	410.263	436.365	547.357	356.872	11.6557	10.1809	10.155	9.75087	9.44246	8.88185	7.66545	8.32353	7.83121	9.29026	6.82273	0.00322273
tr|Q7JYW9|Q7JYW9_DROME	Hex-C	16	945.698	1057.4	879.344	935.894	991.258	1587.35	1508.4	1291.5	1488.89	1331.43	1371.87	7.49755	8.24907	6.83791	8.18266	9.14092	9.11193	9.46726	10.6904	10.9017	9.21995	10.7007	0.00328106
tr|Q9VTW1|Q9VTW1_DROME	Sms	6	1032.94	1012.87	1005.71	915.376	850.456	974.752	910.692	942.044	923.234	947.055	847.193	10.3934	10.0285	9.9255	10.1574	9.95336	7.10145	7.25428	9.89656	8.57944	8.32339	8.38679	0.00336434
tr|Q9VQT6|Q9VQT6_DROME	Dmel\CG3513	2	242.297	225.818	207.243	300.413	196.009	278.536	168.064	107.576	137.268	197.166	118.371	11.5956	10.6342	9.728	15.855	10.9108	9.65157	6.36739	5.37517	6.06709	8.24178	5.57343	0.00338295
sp|P08736|EF1A1_DROME	eEF1alpha1	60	7678.6	7332.45	8405.1	6845.11	6576.87	11941.3	14438.5	8573.39	11670.9	10275.2	9919.75	7.92607	7.44773	8.50974	7.79214	7.89644	8.92479	11.7988	9.23974	11.1262	9.26423	10.0741	0.00338684
sp|P20007|PCKG_DROME	Pepck	18	2276.68	2116.77	2480.85	1534.58	2127.03	3840.08	3381.21	2439.59	3376.45	3748.27	3065.06	8.02452	7.34158	8.57661	5.96496	8.72021	9.80005	9.43475	8.9777	10.9911	11.5396	10.6289	0.00338775
sp|P46415|ADHX_DROME	Fdh	16	3125.24	3236.99	3187.1	2644.6	3061.47	4935.78	5178.94	4228.64	4700.05	3999.29	4711.92	7.72187	7.87009	7.72383	7.2061	8.79844	8.83011	10.1303	10.9087	10.7252	8.63109	11.4543	0.00340088
sp|Q04499-2|PROD_DROME		61	9258.69	9683.22	8380.68	8254.65	7627.34	8388.66	8485.03	8350.82	8365.06	7561.27	6175.93	10.6546	10.9649	9.45942	10.4758	10.2093	6.98958	7.73004	10.0334	8.89041	7.60021	6.99232	0.00343509
tr|Q8SWX6|Q8SWX6_DROME	Dmel\CG11790	3	340.305	321.867	314.014	292.062	266.485	355.934	308.487	297.395	269.803	329.915	274.007	10.5802	9.84691	9.57572	10.0138	9.63682	8.01244	7.59281	9.6536	7.74705	8.95921	8.38142	0.00343969
sp|O02649|CH60_DROME	Hsp60A	65	6682.38	6766.65	6253.54	6179.96	5991.42	14135.4	13858.8	7653.54	9670.47	8657.32	11599.4	7.39519	7.3687	6.788	7.54231	7.7123	11.3265	12.1418	8.84325	9.88396	8.36845	12.6295	0.0035108
tr|Q9I7W2|Q9I7W2_DROME	Dmel\CG12106	2	183.222	175.072	185.177	191.018	157.079	193.529	179.985	165.681	164.77	171.042	168.231	9.88694	9.29608	9.80098	11.3674	9.85913	7.56139	7.68886	9.33444	8.2116	8.06177	8.93145	0.00356153
tr|Q8IQ70|Q8IQ70_DROME	CG18769	4	701.407	714.73	695.746	665.161	643.52	732.461	690.733	671.205	645.127	703.398	619.662	9.78662	9.81304	9.52163	10.2351	10.4439	7.39977	7.62981	9.77798	8.31329	8.57249	8.50646	0.00359516
tr|Q9VZX6|Q9VZX6_DROME	mRpS35	2	194.141	144.957	197.855	155.388	133.866	177.948	184.834	124.242	136.731	159.23	127.569	11.74	8.62559	11.7353	10.3626	9.4158	7.79138	8.84858	7.84423	7.6363	8.41044	7.58975	0.00361119
tr|Q7YTZ0|Q7YTZ0_DROME	Dmel\CG7888	4	360.535	462.92	436.191	409.556	392.936	467.894	351.992	340.851	318.49	455.758	286.214	8.79412	11.1109	10.4356	11.0169	11.1481	8.26348	6.79702	8.68042	7.17473	9.71007	6.86858	0.00362936
tr|Q9VP23|Q9VP23_DROME	M6	2	81.2901	84.9358	78.3767	73.0529	79.709	104.074	81.5141	69.4074	78.1398	79.4652	59.8414	9.81972	10.096	9.28638	9.73195	11.1997	9.10279	7.79534	8.75384	8.71764	8.38459	7.11205	0.00363133
sp|Q9V8M2|C12B2_DROME	Cyp12b2	9	979.479	1037.15	950.326	780.906	778.38	1086.61	941.44	763.834	761.29	1040.09	739.818	10.4559	10.8945	9.95029	9.19316	9.6648	8.39865	7.95607	8.51325	7.50551	9.69793	7.77001	0.00363574
sp|Q9VA73-2|CMC_DROME		39	4912.27	5276.39	4699.11	4475.05	4529.15	7773.69	7160.24	5563.3	5636.4	6131.93	5721.85	8.43842	8.91897	7.91757	8.47769	9.04965	9.6689	9.7375	9.97798	8.94223	9.20066	9.67045	0.00371379
tr|C6SUS8|C6SUS8_DROME	CG13165-RA	1	40.4581	42.2761	43.4531	33.3627	36.7917	52.3804	43.8989	23.8618	36.663	35.6579	29.2465	10.226	10.5146	10.7726	9.29957	10.8165	9.58607	8.78406	6.29702	8.55842	7.87227	7.27287	0.00379229
tr|Q9W509|Q9W509_DROME	Mct1	1	90.9385	91.98	101.403	90.6337	74.7776	367.347	227.034	135.176	156.63	256.163	148.311	5.79593	5.76856	6.33905	6.37039	5.54349	16.9521	11.4553	8.9951	9.21967	14.2605	9.29994	0.00380971
sp|Q9V3J1-2|VATH_DROME		1	30.9301	29.4698	36.7775	31.0568	24.4176	22.9256	27.9879	29.322	24.4198	22.53	18.314	10.7294	10.0594	12.5134	11.881	9.85222	5.75819	7.6861	10.6199	7.82352	6.82652	6.25042	0.00380973
tr|Q9VMM6|Q9VMM6_DROME	obst-E	2	180.355	168.549	241.964	187.992	136.923	219.155	145.354	79.5369	90.3093	166.008	114.551	10.9437	10.0638	14.4008	12.5799	9.66384	9.62852	6.98241	5.03892	5.06098	8.79852	6.83861	0.00388961
sp|P20353|GNAI_DROME	Galphai	6	1303.85	1500.62	1177.99	1218.47	1132.44	1090.64	1148.92	1229.46	1111.64	973.774	960.271	10.5135	11.9066	9.31661	10.8351	10.6211	6.36753	7.33414	10.3506	8.27843	6.85835	7.61805	0.00390738
sp|P06604|TBA2_DROME	alphaTub85E	2	190.461	261.276	231.647	231.101	182.947	227.238	198.178	195.189	187.814	194.139	124.773	8.92747	12.0509	10.6499	11.9461	9.97433	7.71213	7.35392	9.55232	8.13046	7.94838	5.75406	0.00393495
tr|Q8IQB8|Q8IQB8_DROME	teq	8	597.277	538.609	651.463	571.874	460.447	1476.68	1022.02	674.211	840.503	1003.04	750.227	7.5555	6.7044	8.08304	7.9779	6.77491	13.5252	10.235	8.9046	9.81955	11.0828	9.33709	0.00395312
tr|M9PJJ5|M9PJJ5_DROME	Phos10352	6	647.192	660.232	545.005	526.104	533.034	1255.32	915.265	817.818	754.427	826.658	748.16	8.4337	8.46605	6.966	7.56062	8.07935	11.8443	9.44219	11.1269	9.07962	9.40923	9.59204	0.0039805
tr|Q8SXR1|Q8SXR1_DROME	NLaz	6	335.337	338.218	429.296	314.476	286.502	710.336	556.108	386.828	507.672	491.863	422.099	7.5501	7.49319	9.48038	7.80835	7.503	11.5799	9.91223	9.09327	10.5565	9.67294	9.35012	0.00400346
tr|Q32KD4|Q32KD4_DROME	AGO1	11	1441.51	1370.47	1511.3	1239.41	1133.04	1615.53	1423.46	1235.68	1201.48	1529.76	1119.75	10.2297	9.57005	10.5195	9.69977	9.35249	8.30102	7.99709	9.15552	7.87458	9.48227	7.81804	0.00405052
tr|A1ZAH3|A1ZAH3_DROME	Syn2	7	444.247	446.261	470.995	406.24	355.47	501.599	468.986	373.369	383.92	494.657	327.265	10.0062	9.89082	10.4054	10.0909	9.31287	8.18035	8.36268	8.78039	7.98639	9.73177	7.2523	0.00410755
tr|A8JNU6|A8JNU6_DROME	Nc73EF	127	17066.1	16989	16783.5	14378.4	13762.8	18853.2	18346	14657.1	17084.9	17100.6	13432.7	10.0673	9.8616	9.71093	9.35388	9.4433	8.05261	8.56768	9.02734	9.30804	8.8112	7.79607	0.0041481
tr|Q9VGZ3|Q9VGZ3_DROME	Irp-1B	44	5886.53	5656.2	5314.32	5318.56	4930.53	8466.87	7600.91	6402.53	7220.65	6910.4	6613.33	8.87744	8.39367	7.86093	8.84552	8.64885	9.24532	9.07476	10.0812	10.057	9.1028	9.81251	0.00420761
tr|Q9VDC3|Q9VDC3_DROME	AP-2sigma	3	457.588	471.674	426.936	446.436	383.569	441.751	472.829	423.281	398.981	334.995	360.411	10.3276	10.4752	9.45113	11.1118	10.0694	7.21891	8.44827	9.97431	8.31649	6.60396	8.00299	0.004209
tr|Q9VN71|Q9VN71_DROME	Dmel\CG14661	8	1588.74	1828.02	1542.64	1473.91	1235.43	1168.14	1268.06	1506.1	1314.81	1073.75	910.148	11.0078	12.4632	10.4836	11.2621	9.95641	5.86022	6.95551	10.8952	8.41349	6.49822	6.20429	0.00421665
sp|P04052|RPB1_DROME	RpII215	4	385.73	422.754	363.294	343.761	353.609	254.521	324.045	321.826	332.896	237.55	341.269	10.7867	11.633	9.96459	10.6013	11.5017	5.15345	7.17381	9.39628	8.5976	5.80232	9.38927	0.00425127
tr|Q9VK11|Q9VK11_DROME	Dmel\CG16820	6	1139.96	1240.27	933.198	967.675	1046.77	765.575	758.883	851.952	797.47	504.521	1009.64	11.6613	12.4846	9.36333	10.9166	12.4551	5.67044	6.14574	9.09923	7.53421	4.50797	10.1615	0.0042525
tr|Q9W4R9|Q9W4R9_DROME	Dmel\CG10802	3	218.583	202.98	210.731	192.156	157.001	313.189	357.424	229.269	283.547	320.488	229.502	8.61839	7.8752	8.14959	8.35534	7.20026	8.94102	11.1567	9.43814	10.3252	11.0373	8.90282	0.00425576
tr|Q9VD14|Q9VD14_DROME	Dmel\CG13850	9	1200.75	1204.6	1143.66	1065.83	942.543	1314.84	1138.53	939.671	976.416	1324.18	851.178	10.4324	10.2985	9.74599	10.2122	9.52508	8.27132	7.83099	8.5239	7.83486	10.049	7.27584	0.00426488
tr|A1Z784|A1Z784_DROME	ACC	115	15288.7	14646.6	12198.9	12860	11943.1	21644.3	21561.6	17029.5	16343.2	18672.3	17020.3	9.07825	8.5579	7.10477	8.42119	8.24869	9.30563	10.1357	10.5576	8.96259	9.6844	9.94329	0.00434457
tr|Q9W133|Q9W133_DROME	Adck	1	65.3729	64.0693	70.2973	65.2436	58.0414	63.8473	65.8413	57.8689	69.1891	61.4144	57.4948	9.76134	9.4137	10.2955	10.7436	10.0806	6.90279	7.78307	9.02169	9.54145	8.00986	8.4464	0.00436054
tr|Q8SXC0|Q8SXC0_DROME	Dmel\CG5577	3	293.368	287.359	312.429	244.453	259.983	544.328	452.803	326.241	318.756	447.725	393.985	8.10218	7.80931	8.46327	7.44535	8.35161	10.8848	9.90009	9.40716	8.13041	10.8005	10.7053	0.00437696
tr|A0A0B4K6W0|A0A0B4K6W0_DROME	CAP	2	105.807	104.628	120.324	96.0082	96.1195	424.085	303.026	161.175	161.65	298.705	173.73	5.74782	5.59288	6.41119	5.75172	6.07346	16.6806	13.032	9.1415	8.11016	14.1734	9.28528	0.00438402
tr|B7YZF6|B7YZF6_DROME	CG42321	7	625.976	704.399	735.07	649.948	605.211	795.45	738.744	625.503	648.497	745.753	580.479	8.82142	9.76783	10.1603	10.1009	9.92027	8.11642	8.24168	9.20325	8.44022	9.1795	8.0482	0.00441
tr|Q9XZ01|Q9XZ01_DROME		7	852.808	909.622	1140.07	966.979	806.784	907.522	710.554	815.342	849.892	890.613	545.691	9.43212	9.89961	12.3677	11.7944	10.3789	7.26752	6.22151	9.41519	8.68134	8.6038	5.93795	0.00445334
sp|Q23997|C5210_DROME	Idgf6	40	5150.74	5357.4	5660.17	5058.16	4610.56	9199.01	7569.51	6206.69	6332.67	6968.7	7577.37	7.87105	8.05594	8.4838	8.52426	8.19508	10.1783	9.1574	9.90272	8.93748	9.30161	11.3923	0.00460459
tr|Q95U34|Q95U34_DROME	Galk	17	2022.8	2016.11	1818.49	1734.79	1756.09	3842.76	2915.84	2174.16	2317.03	2620.46	2734.41	8.34977	8.18907	7.36258	7.89713	8.43149	11.4851	9.52853	9.3701	8.8332	9.44805	11.1049	0.00465401
tr|Q8IPT9|Q8IPT9_DROME	Dmel\CG10512	21	1917.23	1959.82	1780.3	1709.75	1746.59	3272.7	3036.42	2285.12	2668.37	2136.39	2617.57	8.13281	8.18053	7.40726	7.99834	8.61775	10.0518	10.1969	10.1206	10.4539	7.91572	10.9244	0.00467517
tr|Q9VHX9|Q9VHX9_DROME	CD98hc	12	1749.34	2043.51	1649.7	1700.11	1721.26	1815.37	1729.86	1687.17	1595.1	1414.28	1552.42	9.75295	11.2108	9.02121	10.453	11.1621	7.32821	7.63508	9.82092	8.21325	6.88717	8.51535	0.00468811
tr|Q9VUH6|Q9VUH6_DROME	mop	2	118.368	121.022	113.8	110.45	112.893	146.264	136.639	107.937	106.52	120.679	92.5759	9.67195	9.73067	9.12052	9.95282	10.7296	8.65342	8.83884	9.20834	8.03852	8.613	7.44233	0.00470602
tr|Q9VAN7|Q9VAN7_DROME	Pglym78	45	5981.65	5766.44	5863.88	4970.77	4975.75	10407.1	9094.64	5473.7	7110.04	8026.79	7569.1	8.52677	8.08854	8.19872	7.81426	8.25008	10.7415	10.2634	8.14658	9.36053	9.99421	10.6155	0.00473545
tr|Q9VI04|Q9VI04_DROME	pyd3	11	1174.19	1009.67	1152.03	955.949	893.919	2046.25	1629.44	1103.17	1353.23	1752.33	1372.52	8.73279	7.38912	8.40381	7.84061	7.73302	11.0191	9.59387	8.5662	9.29504	11.3834	10.043	0.00476949
tr|Q7K3E2|Q7K3E2_DROME	Dmel\CG5080	17	1924.01	1835.86	1794.7	1750.53	1658.23	3424.1	2864.23	2150.96	2602.02	2129.13	2596.91	8.30732	7.79995	7.60052	8.33535	8.32788	10.7046	9.79045	9.69655	10.376	8.02969	11.0317	0.00481831
sp|Q9W0P5|GALE_DROME	Gale	16	1727.85	1916.44	1609.43	1723.94	1832.98	3332.92	3436.6	2648.03	2947.99	2226.19	3312.01	6.89768	7.52821	6.30184	7.58962	8.51121	9.6337	10.8609	11.037	10.869	7.76252	13.0083	0.0048339
tr|E1JGP5|E1JGP5_DROME	RIC-3	5	207.543	234.593	261.301	212.358	185.346	246.939	244.164	192.03	226.705	179.016	164.535	9.24608	10.284	11.418	10.4332	9.60437	7.96545	8.61137	8.93203	9.32773	6.96602	7.21173	0.0048453
sp|Q70PY2|PGSB1_DROME	PGRP-SB1	4	271.19	409.615	325.137	216.236	209.127	1041.06	607.307	385.991	459.923	680.487	563.884	5.78678	8.60079	6.80499	5.08853	5.19051	16.0846	10.2592	8.59947	9.06387	12.6831	11.8382	0.00484974
tr|Q8MLS1|Q8MLS1_DROME	Mthfs	6	281.244	267.744	245.635	228.914	245.313	672.553	580.008	424.613	499.879	279.016	563.721	7.07909	6.63152	6.06433	6.3543	7.1821	12.2572	11.5576	11.1588	11.6205	6.13433	13.9602	0.00492548
tr|Q9W1X5|Q9W1X5_DROME	nahoda	14	1177.84	1282.7	1224.44	1205.67	1116.33	1413.11	1247.85	1124.67	1095.42	942.65	1155.62	9.47853	10.1573	9.66474	10.7	10.4492	8.23383	7.94984	9.44955	8.14143	6.62596	9.14959	0.00499809
sp|P35832|PTP99_DROME	Ptp99A	1	169.386	198.708	173.453	165.696	147.957	142.921	164.14	169.914	147.555	109.318	117.571	10.2774	11.8637	10.3225	11.0871	10.4419	6.27876	7.88428	10.7638	8.26848	5.79351	7.01841	0.00502362
tr|Q9VMF1|Q9VMF1_DROME	Dmel\CG9497	11	1265.98	1617.93	1544.59	1694.51	1471.06	1259.08	1025.8	1479.5	1154.51	1146.01	969.474	8.88885	11.1783	10.6373	13.1209	12.0139	6.40093	5.70194	10.8459	7.48655	7.0283	6.6971	0.00513768
sp|Q9VU68|WDR1_DROME	flr	30	5713.04	5257.99	5611.46	4752	4217.95	6377.84	5662.87	4887.8	5096.64	5431.03	4330.93	10.4916	9.50149	10.1076	9.62388	9.00971	8.48043	8.23286	9.37169	8.64415	8.71161	7.82503	0.00520505
tr|Q7KN74|Q7KN74_DROME	l(2)k14710	8	680.126	697.605	697.893	639.87	563.397	742.292	690.977	621.148	592.719	749.092	500.106	9.94508	10.0375	10.0093	10.3184	9.5823	7.85895	7.99877	9.48299	8.00447	9.56747	7.1947	0.00526711
tr|Q95RV5|Q95RV5_DROME	Rpe	6	764.771	727.208	797.218	640.849	620.192	1406.96	1186.9	772.737	894.572	942.62	898.093	8.50817	7.9609	8.69921	7.86251	8.02541	11.3333	10.4535	8.97569	9.19147	9.15977	9.83009	0.00528118
tr|Q9W309|Q9W309_DROME	anon-EST:Posey3	4	449.683	383.058	619.208	523.383	325.518	1537.17	1383.84	592.565	707.346	1052.75	804.303	5.93162	4.97199	8.01126	7.61355	4.99434	14.6811	14.4509	8.16082	8.61715	12.1293	10.438	0.00530077
sp|Q24400|MLP2_DROME	Mlp84B	22	3236.03	3189.32	3249.78	2717.93	2635.1	3038.66	3155.01	2715.19	2715.1	2058.05	2903	10.6735	10.3512	10.5135	9.88632	10.1095	7.25686	8.23829	9.35033	8.27078	5.92918	9.4205	0.00534302
tr|A0A0B4KI23|A0A0B4KI23_DROME	Dmel\CG15515	3	272.269	270.61	275.768	282.989	221.521	654.722	640.176	382.445	377.512	340.455	505.04	6.97794	6.82451	6.93219	7.99833	6.60359	12.1494	12.9888	10.2336	8.93562	7.62135	12.7346	0.00535387
tr|M9ND25|M9ND25_DROME	smog	1	33.6556	44.8135	38.8911	43.0438	43.2583	28.1429	33.4496	36.6274	35.3135	25.5431	28.0985	8.82532	11.5633	10.0028	12.4476	13.1941	5.34334	6.94392	10.0279	8.55222	5.85046	7.24916	0.00536235
tr|Q9V3W0|Q9V3W0_DROME	UK114	12	1740.34	1685.84	1855.9	1613.24	1489.53	4054.17	2825.44	1876.9	2286.16	2531.65	2458.65	7.69901	7.33865	8.05292	7.87047	7.66454	12.9859	9.89527	8.66908	9.34055	9.78245	10.7011	0.00543301
sp|Q9VUY9|PGM_DROME	Pgm	32	4661.1	4890.63	4541.01	3984.87	4084.5	7083.16	6191.75	5520.98	5739.88	6859.27	5167.75	8.43723	8.71115	8.06236	7.95475	8.59977	9.28346	8.87291	10.4342	9.59577	10.8451	9.20332	0.00546685
sp|P48462|PP1B_DROME	flw	8	572.77	622.125	556.094	550.171	536.943	705.243	546.875	549.342	525.232	591.647	510.69	9.57313	10.2318	9.11632	10.1408	10.4385	8.5346	7.23607	9.58622	8.10755	8.63733	8.39774	0.00548419
tr|Q9VRG6|Q9VRG6_DROME	anox	1	263.288	246.793	220.969	214.599	218.387	318.629	244.753	210.525	201.48	228.402	188.388	10.8405	9.99885	8.92375	9.74421	10.4588	9.49892	7.97787	9.05009	7.66152	8.21413	7.63138	0.00548502
tr|Q9VPA9|Q9VPA9_DROME	Dmel\CG3618	1	57.5631	49.0873	58.1511	45.4908	38.9919	102.475	86.2764	54.238	65.9204	95.5718	74.786	8.52169	7.15071	8.44378	7.42687	6.71416	10.9842	10.1115	8.38332	9.01294	12.3582	10.8926	0.0055004
tr|Q9VFP6|Q9VFP6_DROME	Ipp	10	2108.53	2118.08	1853.13	1721.81	1728.41	2331.58	1643.35	1463.29	1426.91	2231.95	1502.68	10.992	10.8653	9.47551	9.89885	10.4805	8.80076	6.78219	7.96453	6.87006	10.1631	7.7072	0.0055005
sp|O97069|ASSY_DROME	Ass	2	156.63	134.359	145.873	99.3034	116.793	124.143	166.945	79.5054	97.41	111.319	89.1199	12.4585	10.5161	11.3805	8.71073	10.8054	7.14962	10.5125	6.60264	7.1558	7.73397	6.97422	0.00551068
tr|Q5U0Y0|Q5U0Y0_DROME	Sin3A	5	291.307	315.776	303.727	240.686	237.322	365.794	326.608	224.783	281.532	303.652	258.163	9.77948	10.4314	10.0011	8.9108	9.267	8.89145	8.68026	7.87879	8.72887	8.90398	8.52689	0.00554352
tr|Q9VNH5|Q9VNH5_DROME	Dmel\CG2091	1	169.05	167.674	127.746	141.939	142.577	153.227	145.533	132.857	141.102	114.236	132.213	11.2195	10.9502	8.31576	10.3887	11.0063	7.36314	7.64644	9.20603	8.64878	6.62221	8.63301	0.00555314
tr|Q8IRH7|Q8IRH7_DROME	scf	7	944.757	832.699	988.425	854.145	706.059	3173.64	2294.89	1124.89	1338.36	2291.88	1406.53	6.5573	5.68711	6.72893	6.53788	5.70009	15.949	12.6098	8.15166	8.57912	13.8944	9.60473	0.00557916
tr|B7Z0Z7|B7Z0Z7_DROME	CG9059	3	257.157	289.385	274.571	279.521	262.844	337.772	327.716	244.842	264.809	281.5	258.737	8.77712	9.71916	9.19192	10.5213	10.4349	8.34734	8.85508	8.72511	8.34741	8.39219	8.68848	0.0056192
tr|Q9W4F8|Q9W4F8_DROME	Dmel\CG4041	1	26.9	30.0606	22.8596	25.3279	19.2178	28.2041	24.4039	22.914	19.4305	19.6791	19.5574	10.8807	11.9647	9.06922	11.2981	9.04156	8.26013	7.81455	9.67689	7.2586	6.95268	7.78299	0.00562988
sp|P29845|HSP7E_DROME	Hsc70-5	56	7229.47	7464.89	7174.99	6910.81	6377.12	12803.3	12983.6	7941.59	9906.08	8663.99	10638.7	7.88595	8.01253	7.67656	8.31337	8.09111	10.1121	11.212	9.04453	9.97963	8.25484	11.4174	0.00583509
tr|M9PDF2|M9PDF2_DROME	swm	5	266.064	306.24	279.474	276.295	254.048	477.931	464.955	298.338	415.912	514.477	354.724	7.28975	8.25633	7.51044	8.34834	8.09615	9.48118	10.0851	8.53427	10.5243	12.3122	9.56199	0.00585921
tr|Q9VHF0|Q9VHF0_DROME	Srr	1	84.3795	84.128	97.2947	63.9204	68.6341	92.8896	84.7588	62.6668	76.4202	83.613	70.8197	10.2156	10.0222	11.5535	8.53425	9.66498	8.1426	8.12364	7.92125	8.54473	8.84183	8.43549	0.00589033
tr|Q9VB02|Q9VB02_DROME	Dmel\CG12428	4	166.305	176.039	184.35	133.021	158.994	361.097	303.67	210.831	214.082	329.985	197.974	7.37598	7.68285	8.01965	6.50632	8.20222	11.596	10.6625	9.76293	8.76919	12.7836	8.63881	0.00591684
tr|Q9VDL2|Q9VDL2_DROME	TFAM	8	1017.5	1103.62	1010.98	1026.17	965.535	1293.27	1171.18	895.742	852.449	1003.03	1040.41	9.39032	10.0222	9.15138	10.444	10.3645	8.64184	8.55679	8.63098	7.26574	8.08543	9.44674	0.00593157
tr|Q9VQL7|Q9VQL7_DROME	FASN1	306	41378.4	39982.6	35019.3	34026.9	34363.4	55919.8	57857.1	47480.6	53374.7	48188.7	50590.7	8.8116	8.3782	7.31453	7.99106	8.51164	8.62219	9.75391	10.5567	10.4974	8.96333	10.5994	0.0059921
tr|Q86PF4|Q86PF4_DROME	Dmel\CG10126	14	1790.78	1698.02	2173.09	2004.11	1606.51	4521.34	3894.21	2318.13	2577.92	2887.78	2360.3	6.97502	6.50796	8.30193	8.60846	7.27818	12.7509	12.0078	9.42698	9.27338	9.82451	9.04486	0.00600815
tr|Q9VCH7|Q9VCH7_DROME	CT28701	1	64.591	52.1786	66.1322	45.9944	41.9785	306.732	136.865	104.461	114.067	253.427	128.03	5.5087	4.37894	5.53208	4.32597	4.16429	18.9412	9.24082	9.30171	8.98468	18.8788	10.7429	0.00601481
tr|Q9VZ82|Q9VZ82_DROME	LeuRS-m	5	430.104	411.881	382.055	373.905	346.985	583.062	590.099	496.361	519.502	547.37	444.75	8.90649	8.39274	7.75991	8.53877	8.35757	8.74216	9.67384	10.7315	9.9354	9.9005	9.06109	0.00601779
tr|Q0KI98|Q0KI98_DROME	TrpRS	11	933.154	936.252	977.477	859.606	739.008	1433.84	1256.87	1026.35	1087.58	1382.21	1062.79	8.49642	8.38831	8.72945	8.63143	7.82651	9.45267	9.0597	9.75685	9.14553	10.9926	9.52054	0.00607848
tr|Q8IM93|Q8IM93_DROME	Dmel\CG32017	11	859.673	842.937	825.726	780.933	705.908	1923.99	1508.71	968.091	952.668	1239.82	1169.65	7.8919	7.61452	7.43502	7.90611	7.53759	12.7886	10.9647	9.27889	8.07709	9.94146	10.5642	0.00609167
sp|Q9VG98|GSTT2_DROME	GstD2	1	167.15	178.167	138.837	140.431	126.154	125.289	163.269	134.916	135.304	101.735	118.76	11.3572	11.9122	9.25273	10.5228	9.9702	6.16383	8.78236	9.57109	8.49068	6.03782	7.93905	0.00612331
sp|P84029|CYC2_DROME	Cyt-c-p	31	3147.87	2777.16	2694.13	2837.99	2428.28	6933.54	6580.31	2930.41	4247.54	4461.31	4186.94	7.92804	6.88254	6.65526	7.88244	7.11351	12.6437	13.1201	7.70564	9.87987	9.81419	10.3747	0.00644097
tr|Q8IPS6|Q8IPS6_DROME	SPoCk	7	665.32	718.407	701.07	652.576	620.152	719.698	712.629	694.485	583.136	653.392	545.132	9.56354	10.1615	9.88434	10.3448	10.3687	7.49048	8.10948	10.4228	7.74147	8.20362	7.70942	0.00656406
tr|Q9VGP3|Q9VGP3_DROME	Dmel\CG6723	5	485.796	598.675	538.684	543.893	516.999	453.315	506.963	530.05	452.046	405.489	447.15	9.16769	11.1172	9.97098	11.3193	11.3483	6.19408	7.57396	10.4437	7.87869	6.68388	8.30215	0.00656853
tr|D0IQK3|D0IQK3_DROME	AMPdeam	17	1602.47	1533.08	1607.03	1408.16	1315.83	2383.72	2201.59	1773.72	1888.63	2347.87	1656.32	8.65447	8.14732	8.5128	8.38694	8.26584	9.32131	9.413	10.0015	9.42026	11.0756	8.80089	0.00657998
sp|P51592|HYD_DROME	hyd	2	215.281	203.664	236.187	194.437	163.454	244.307	250.714	182.231	190.11	210.594	176.848	10.0082	9.31671	10.7697	9.96848	8.83855	8.22349	9.22718	8.8451	8.16243	8.55143	8.08874	0.00658287
tr|Q9VSW1|Q9VSW1_DROME	UGP	58	8147.7	8272.39	7572.57	6769.94	7231.38	13032.7	11471.1	8716.4	9592.3	9179.63	9871.93	8.68622	8.67812	7.91839	7.95942	8.96712	10.0601	9.68148	9.70207	9.4446	8.54799	10.3545	0.00661875
tr|Q9VP06|Q9VP06_DROME	Alg11	2	116.169	138.84	147.008	123.449	120.546	152.712	139.253	122.684	126.822	133.435	116.245	8.47773	9.97017	10.5227	9.93522	10.2324	8.06925	8.04516	9.34778	8.54769	8.50555	8.34632	0.00662016
tr|Q9U6P7|Q9U6P7_DROME	Syt4	7	604.001	612.982	639.436	543.506	499.133	1120.52	903.91	818.988	722.123	1083.14	691.689	7.85454	7.84386	8.15601	7.7945	7.5498	10.5505	9.3057	11.1197	8.6728	12.303	8.84963	0.00666057
sp|Q24372|LACH_DROME	Lac	11	1714.35	1813.95	1812.01	1542.92	1551.29	2109.27	1599.94	1565.67	1595.81	1924.93	1548.67	9.58279	9.97739	9.93462	9.51123	10.0861	8.53681	7.08007	9.13743	8.23833	9.39833	8.51693	0.00669261
sp|Q9VN50|EI3F1_DROME	eIF3f1	11	991.374	1070.37	907.784	919.545	829.713	1045.25	1015.29	906.427	929.064	1005.5	864.635	9.90568	10.524	8.89667	10.1326	9.64298	7.56202	8.03116	9.45608	8.57349	8.77551	8.49985	0.00669301
sp|P35992|PTP10_DROME	Ptp10D	2	102.075	103.751	115.43	102.961	97.3151	121.376	93.5926	73.0719	75.9485	128.416	74.2401	9.83624	9.83787	10.91	10.9417	10.9075	8.46864	7.1399	7.35176	6.75918	10.8087	7.0385	0.00670696
tr|Q9VG44|Q9VG44_DROME	Dmel\CG6225	4	529	594.179	602.392	467.185	473.044	493.294	464.361	533.842	488.226	501.992	363.099	9.98351	11.0343	11.1508	9.72338	10.384	6.74069	6.93784	10.5189	8.50969	8.27499	6.74193	0.00674092
tr|Q9VT61|Q9VT61_DROME	Dmel\CG8108	8	1354.54	1391.69	1426.43	1250.49	1220.51	1840.6	1593.86	1265.34	1360.84	1514.08	1384.54	9.16539	9.26617	9.46689	9.33125	9.60587	9.01757	8.53788	8.93918	8.50415	8.94852	9.21714	0.0068031
tr|O77425|O77425_DROME	Dmel\CG13369	3	202.986	171.084	218.201	156.654	160.302	441.134	310.947	212.879	249.892	376.679	254.926	7.9821	6.62002	8.416	6.79349	7.33206	12.5601	9.68006	8.74007	9.07545	12.938	9.86272	0.00685363
tr|Q8IMK6|Q8IMK6_DROME	Dmel\CG15506	2	49.7859	50.0716	44.2375	37.2707	44.4551	143.423	105.553	51.5821	70.1325	86.1722	69.686	7.26672	7.19155	6.33316	5.9993	7.54727	15.1573	12.1967	7.86072	9.45402	10.9861	10.0071	0.00694941
tr|A1ZB61|A1ZB61_DROME	CG15067	1	110.271	73.812	108.342	124.161	81.8155	1028.85	525.827	207.938	302.164	665.811	311.358	3.59594	2.36852	3.46534	4.46516	3.1033	24.2926	13.5749	7.07973	9.10037	18.9647	9.98948	0.00696071
tr|Q7JS69|Q7JS69_DROME	nrv3	19	4394.29	5145.15	5138.36	4530.72	4301.6	5453.71	5123.6	4688.65	4500.4	4695.69	4325.17	8.80434	10.1439	10.0979	10.011	10.0248	7.91172	8.12689	9.80815	8.32769	8.21771	8.52595	0.00700328
sp|Q00748|MDR65_DROME	Mdr65	20	2104.91	2412.68	2607.22	2205.69	2084.89	2161.32	1958.75	2273.39	2103.17	2139.79	1833.27	9.15256	10.323	11.1195	10.5768	10.5446	6.80455	6.74263	10.3208	8.44595	8.12687	7.84273	0.00703416
tr|Q9I7T5|Q9I7T5_DROME	mge	4	391.343	402.903	423.775	367.344	342.415	508.157	471.657	373.454	372.826	411.762	319.455	9.41549	9.53861	10.0004	9.74674	9.58241	8.85226	8.98365	9.3811	8.28432	8.65317	7.56183	0.00713044
tr|A1ZAZ2|A1ZAZ2_DROME	Sardh	5	182.957	164.611	159.962	140.447	139.261	435.21	250.809	201.096	234.191	325.147	218.855	8.10281	7.17372	6.94866	6.85961	7.17385	13.9558	8.79368	9.29868	9.57903	12.5779	9.53618	0.00713787
tr|Q0E9D9|Q0E9D9_DROME	CG2269	6	301.22	308.428	340.849	463.915	351.193	888.09	941.543	539.282	553.762	500.295	585.038	5.64652	5.68919	6.26696	9.5904	7.65737	12.0538	13.9726	10.5547	9.58706	8.19156	10.7898	0.0072759
sp|Q9VLT5|POE_DROME	poe	9	1122.84	1128.71	1063.62	955.421	925.543	1173.66	1074.69	1008.68	957.798	1178.05	808.248	10.3303	10.2182	9.59794	9.69369	9.90436	7.8182	7.8274	9.68898	8.13828	9.46674	7.31593	0.00732089
tr|Q9V9T5|Q9V9T5_DROME	Mccc1	13	1298.23	1263.72	1308.42	1106.41	1067.4	2296.06	1957.88	1274.97	1395.33	1753.22	1594.39	8.53026	8.17073	8.43249	8.01729	8.15782	10.9236	10.1845	8.74666	8.46745	10.0621	10.3071	0.00741587
sp|Q27377|OB10_DROME	a10	2	135.883	165.359	146.675	180.21	129.532	153.824	172.341	93.7289	99.1797	106.681	139.31	9.31102	11.1496	9.85793	13.6179	10.3239	7.6318	9.34892	6.70559	6.27653	6.38502	9.39173	0.00743788
tr|Q7KSD3|Q7KSD3_DROME	fray	8	887.805	986.237	763.828	774.003	766.285	1006.43	898.747	797.589	745.599	820.665	630.473	10.2624	11.2179	8.66016	9.86679	10.3029	8.42339	8.22453	9.62594	7.95981	8.28594	7.17019	0.00748881
tr|Q7JV09|Q7JV09_DROME	jp	5	424.567	391.013	471.55	371.984	350.27	525.651	411.786	351.403	396.323	450.695	353.529	9.94189	9.00975	10.8305	9.60611	9.54029	8.91232	7.6337	8.59131	8.57111	9.21825	8.14478	0.00751111
sp|Q9VFC8|GYS_DROME	GlyS	25	4748.74	5107.66	4042.52	3798.84	4089.74	3830.13	4194.81	4136.15	4268.79	3474.09	3430.32	10.929	11.5671	9.12544	9.64175	10.948	6.38246	7.64288	9.93874	9.07348	6.98374	7.7673	0.00760621
sp|P82147|L2EFL_DROME	l(2)efl	7	827.867	667.163	774.763	865.648	644.908	1854.95	1504.15	980.135	1013.39	1039.76	1138.03	7.90702	6.27023	7.25804	9.11789	7.16451	12.8279	11.3732	9.77394	8.93911	8.67419	10.6939	0.00762707
sp|Q01603|PERO_DROME	Pxd	3	239.474	246.83	245.089	219.775	235.908	289.763	229.084	225.488	244.628	197.321	207.851	9.6997	9.83777	9.73692	9.817	11.1142	8.49794	7.34574	9.53574	9.15106	6.98098	8.28292	0.00770871
tr|Q9W3Z3|Q9W3Z3_DROME	Spat	10	1030.01	938.489	874.632	696.645	810.014	1813.44	1333.86	1089.09	1102.45	1693.16	1226.51	8.77973	7.87169	7.31245	6.54865	8.03098	11.1922	9.001	9.69247	8.67888	12.6061	10.2859	0.00775662
tr|A4V2A4|A4V2A4_DROME	mub	8	1137.08	1202.81	1049.41	1048.11	975.06	1231.53	1172.65	991.83	1024.78	817.864	1060.67	10.1526	10.5677	9.19027	10.3203	10.1263	7.96162	8.28886	9.246	8.45047	6.37837	9.31745	0.00783824
tr|A1Z6Z3|A1Z6Z3_DROME	Aldh-III	29	3994.37	4626.46	4316.63	4030.45	4143.2	4989.36	4631.72	4114.12	3636.23	4347.64	3918.2	8.94992	10.2004	9.48666	9.95921	10.798	8.09443	8.21588	9.62452	7.52466	8.50878	8.63751	0.00784851
sp|Q9VXY7|LSD2_DROME	Lsd-2	13	2210.69	2108.61	1824.17	1508.01	1691.67	1699.76	1860.81	1452	1615.97	1307.47	1889.37	12.0024	11.2651	9.71414	9.02913	10.683	6.68189	7.99805	8.23074	8.10288	6.20035	10.0923	0.00791116
sp|Q9V496|APLP_DROME	apolpp	399	70780.4	86136.4	77969.1	70878.9	76298.6	68226.5	66145.3	65654.5	73695	80027	68859.8	9.13354	10.9373	9.8684	10.0866	11.4519	6.37456	6.75719	8.84549	8.78273	9.01999	8.74225	0.00793267
sp|Q9W092|CHIT2_DROME	Cht2	2	266.812	259.207	276.566	204.08	188.153	244.377	153.433	159.937	160.644	292.243	148.501	11.8468	11.3251	12.0446	9.99306	9.71727	7.85649	5.39333	7.41442	6.58759	11.334	6.48721	0.00794648
tr|A1Z8H6|A1Z8H6_DROME	Cpr47Ee	20	912.959	861.482	1205.17	930.7	728.981	3744.77	2674.12	1114.21	1487.85	2556.28	1680.5	5.68146	5.27538	7.35623	6.38733	5.27669	16.8735	13.1744	7.23948	8.55132	13.8951	10.2891	0.00796908
tr|Q9VLS3|Q9VLS3_DROME	Piezo	5	343.96	401.743	400.59	372.592	342.046	406.359	353.517	344.645	351.272	421.72	323.805	8.85075	10.1723	10.1104	10.5732	10.2375	7.571	7.20151	9.25924	8.34797	9.4785	8.19761	0.00802852
sp|P07764|ALF_DROME	Ald	220	22082.2	23018.6	23227.3	19113	19192.6	40780.8	38998.9	21491.6	27355.7	35266.4	26574.2	8.00164	8.20757	8.25531	7.63777	8.08922	10.6995	11.1874	8.13087	9.15482	11.162	9.47389	0.00803763
tr|Q9VDH3|Q9VDH3_DROME	Ktl	11	992.445	1105.36	804.488	945.016	926.352	1046.32	961.81	880.06	912.949	879.633	782.428	10.1187	11.0897	8.04519	10.6257	10.9858	7.72421	7.76335	9.36833	8.59667	7.83364	7.84864	0.00806713
tr|Q8IRD4|Q8IRD4_DROME	PHGPx	21	3001.96	3089.81	3680.46	3297.68	2555.42	6405.98	5630.78	3316.76	4077.01	4503.48	4205.66	7.38362	7.47817	8.87901	8.94487	7.31077	11.4083	10.9641	8.51746	9.26129	9.67512	10.1772	0.00807872
sp|Q9V769|C6A22_DROME	Cyp6a22	1	16.9581	17.2856	24.2048	18.8657	12.2782	33.5323	29.1697	27.6573	25.0573	29.6334	23.4887	7.03136	7.05254	9.84377	8.62652	5.92152	10.0669	9.57492	11.973	9.59537	10.7322	9.58192	0.00809631
tr|Q7K0D8|Q7K0D8_DROME	Nup50	1	38.2107	37.7115	39.5415	26.0243	24.643	71.1862	55.4782	40.269	39.8003	59.5048	49.5006	8.5596	8.31268	8.68799	6.42907	6.42094	11.5461	9.83857	9.41826	8.23417	11.643	10.9096	0.00810461
sp|Q9VTJ4|FUCO_DROME	Fuca	5	369.647	380.892	360.365	331.427	325.988	362.707	391.066	356.712	338.436	344.065	324.372	9.9382	10.0768	9.503	9.82673	10.1943	7.06069	8.32361	10.0131	8.40354	8.07987	8.58016	0.00812298
sp|Q9V3J1|VATH_DROME	VhaSFD	32	5364.78	5461.01	5384.1	4914.32	4454.29	4771.23	5617.57	5188.62	4844.08	4701.58	3902	10.2462	10.2632	10.0861	10.3509	9.89525	6.59802	8.49379	10.3465	8.54454	7.84331	7.33214	0.00814251
tr|Q0E8C8|Q0E8C8_DROME	Spn77Ba	9	1414.95	1489.67	1357.58	1279.46	1169.42	1452.46	1278.77	1341.73	1376.49	1218.12	1157.06	10.1633	10.5289	9.56442	10.135	9.77017	7.55389	7.27158	10.0622	9.13132	7.64238	8.17679	0.00819308
tr|Q9V9V4|Q9V9V4_DROME	Dmel\CG11550	10	685.075	750.364	811.077	757.492	564.067	672.365	587.3	664.582	693.911	652.653	401.885	9.83961	10.605	11.4261	11.9983	9.42338	6.99223	6.67791	9.96597	9.20468	8.18777	5.67902	0.00820309
tr|Q6NNV2|Q6NNV2_DROME	Syt7	8	995.55	1024.51	1109.96	964.636	870.967	1337.43	1129.14	935.522	1004.94	1142.57	881.55	9.2166	9.33304	10.0789	9.84855	9.37877	8.96499	8.27554	9.0426	8.59237	9.23919	8.02946	0.00822829
sp|Q867Z4|LOLA4_DROME	lola	5	573.54	575.687	481.634	484.525	463.364	675.167	626.412	452.292	454.149	493.764	487.302	10.4797	10.3507	8.63177	9.76341	9.84789	8.93237	9.0612	8.62849	7.66387	7.88038	8.76021	0.00822979
tr|Q86B46|Q86B46_DROME	Dmel\CG5613	3	177.834	145.951	187.785	142.199	138.382	465.725	339.863	205.419	272.159	508.902	253.457	6.86782	5.54638	7.11316	6.05621	6.21613	13.0228	10.3908	8.28277	9.70715	17.1665	9.6303	0.00827079
sp|P54351|NSF2_DROME	Nsf2	12	969.019	994.41	946.526	905.105	844.902	1143.5	1114.91	935.159	979.813	973.666	850.622	9.56012	9.65374	9.15928	9.84761	9.69558	8.16842	8.70787	9.63269	8.9277	8.39043	8.25656	0.00827452
tr|Q9VNA3|Q9VNA3_DROME	Dmel\CG11999	5	445.64	470.877	487.432	428.763	391.348	989.749	738.311	489.515	577.958	640.047	558.744	7.72354	8.03042	8.28598	8.19502	7.88917	12.4202	10.1301	8.85787	9.2511	9.68918	9.52745	0.00827613
sp|Q9VBX1|NEMF_DROME	Clbn	3	162.786	163.1	161.223	149.265	129.654	236.624	251.433	156.628	193.78	220.704	181.311	8.65484	8.53286	8.40749	8.75186	8.01796	9.10902	10.5829	8.69446	9.51515	10.2493	9.48413	0.0084284
sp|Q9W1C9|PEB3_DROME	EbpIII	9	1538.21	1542.46	1615.14	1708.6	1673.71	4340.21	3104.78	2051.5	1906.13	3151.94	2632.67	6.59685	6.5093	6.79406	8.08095	8.34906	13.4773	10.5413	9.18595	7.54986	11.8071	11.1083	0.00843037
sp|Q9XYN7|PSB3_DROME	Prosbeta3	9	1509.66	1495.65	1295.01	1230.16	1281.89	1456.66	1380.12	1314.91	1252.22	1048.84	1274.38	10.8252	10.5532	9.10807	9.72787	10.6916	7.56283	7.83454	9.84425	8.2928	6.56913	8.99054	0.0084375
tr|Q9W247|Q9W247_DROME	CG4752-RA	8	613.938	536.302	610.611	492.281	467.332	1262.91	854.343	608.873	738.71	1007.16	723.357	8.37894	7.20233	8.17385	7.40932	7.41867	12.4798	9.23076	8.67606	9.31115	12.0062	9.71289	0.00844607
tr|Q9VD30|Q9VD30_DROME	rdhB	16	2206.55	2724.06	1858.92	1590.79	1668.17	1763.59	1700.86	1685.93	1604.19	1920.52	1467.78	11.3787	13.8228	9.40241	9.04679	10.0059	6.5849	6.94369	9.07719	7.64015	8.65053	7.44686	0.00852792
tr|Q9VU92|Q9VU92_DROME	Dmel\CG8757	11	822.093	1073.59	775.555	933.174	947.939	679.992	845.222	745.364	779.34	695.311	831.637	9.28297	11.929	8.58967	11.6206	12.4504	5.55957	7.55576	8.78751	8.12752	6.85786	9.23914	0.0085919
tr|Q9VRU1|Q9VRU1_DROME	Dmel\CG10467	8	1165.44	1156.51	1216.13	961.956	1017.86	2325.1	1799.38	1213.45	1299.24	1678.36	1465.51	8.19362	8.00081	8.38617	7.45833	8.32358	11.8358	10.015	8.90715	8.43607	10.3066	10.1369	0.00862943
tr|Q8IQQ0|Q8IQQ0_DROME	Nc73EF	2	226.884	213.225	226.306	178.744	178.755	229.054	249.42	188.157	216.098	190.855	167.889	10.5286	9.73654	10.3006	9.14745	9.64855	7.6962	9.16305	9.11632	9.26155	7.73597	7.66516	0.00864237
tr|Q9VZ35|Q9VZ35_DROME	Vago	2	38.8784	38.1251	58.0079	49.406	41.9613	127.515	80.9911	51.1775	84.335	74.5308	72.4122	5.88449	5.67819	8.61163	8.24671	7.3873	13.9744	9.70462	8.08743	11.7889	9.85325	10.7831	0.00873085
tr|Q9VCR3|Q9VCR3_DROME	Cow	2	123.112	126.677	125.534	115.646	103.297	265.341	220.882	133.808	143.535	251.225	180.987	7.4373	7.53029	7.43831	7.70453	7.25837	11.6062	10.5637	8.43972	8.00825	13.2563	10.7571	0.00876378
tr|Q9W592|Q9W592_DROME	Lrpprc2	2	129.814	128.947	110.605	118.992	101.258	140.934	126.441	109.959	115.164	130.117	107.579	10.3274	10.0943	8.63058	10.4397	9.36986	8.1181	7.96336	9.13334	8.46154	9.04159	8.42028	0.00880366
sp|P49847|TAF6_DROME	Taf6	1	68.8572	65.6744	73.6535	61.4046	65.2016	84.7058	80.5843	62.1417	62.2004	73.1889	65.6545	9.49419	8.91053	9.96093	9.33706	10.4569	8.45654	8.7963	8.94588	7.92076	8.81449	8.90645	0.0088844
tr|Q9VA37|Q9VA37_DROME	dj-1beta	12	1278.14	1447.99	1608.61	1586.17	1206.02	3620.55	2963.68	1463.84	1986.12	2421.04	2541.36	6.2721	6.99196	7.74254	8.58391	6.88376	12.8641	11.5135	7.49997	9.0013	10.3772	12.2697	0.00892819
tr|Q8IQ27|Q8IQ27_DROME	Usp2	1	203.514	168.804	195.49	144.332	137.801	186.208	158.337	148.323	159.359	179.062	114.393	11.8876	9.70249	11.2002	9.29747	9.36246	7.87537	7.32192	9.04568	8.59693	9.13584	6.57404	0.00895594
tr|Q7K3U4|Q7K3U4_DROME	Fmo-2	4	228.882	217.702	238.13	214.722	187.265	354.265	315.015	221.766	267.432	318.655	257.205	8.64654	8.09268	8.82354	8.94557	8.22856	9.69014	9.42113	8.74696	9.33059	10.5146	9.55964	0.00895673
tr|Q9VV39|Q9VV39_DROME	mRpS34	2	454.992	412.079	442.979	325.896	316.03	495.232	393.677	279.715	325.035	435.291	334.143	11.3936	10.154	10.8803	8.99991	9.20498	8.97921	7.8044	7.31316	7.51716	9.52097	8.23232	0.00900753
tr|Q9VD58|Q9VD58_DROME	Idh3b	37	6715.05	7199.99	6337.24	5809.89	5985.39	6523.39	7280.01	5973.27	6830.96	5377.04	5345.34	10.1172	10.6744	9.36505	9.65341	10.4892	7.11633	8.6833	9.39627	9.50515	7.07618	7.92353	0.00902873
tr|E1JJA4|E1JJA4_DROME	shi	91	12664.1	12721.5	11399	10968.1	9854.91	12970.3	13746.3	11266.5	11488.8	11270.7	9363.91	10.4123	10.2923	9.19261	9.94504	9.42461	7.72139	8.94749	9.67152	8.72397	8.0941	7.57466	0.00905401
tr|Q9W1E9|Q9W1E9_DROME	Fmo-1	5	382.052	348.218	408.048	345.627	318.078	660.473	510.279	425.499	445.118	628.365	478.728	8.24552	7.39513	8.63783	8.22629	7.98483	10.321	8.71855	9.58794	8.87229	11.8454	10.1652	0.00905566
tr|Q9V3N7|Q9V3N7_DROME	CRMP	14	2044.62	2010.47	1763.99	1705.85	1605.42	2109.98	1991.96	1771.42	1737.42	1610.67	1765.44	10.6467	10.3014	9.00939	9.79587	9.72358	7.95519	8.21151	9.63062	8.35548	7.32573	9.04453	0.00906956
tr|Q9VQI7|Q9VQI7_DROME	Prx6005	11	1769.06	1696.22	1954.28	1726.01	1462.78	3067.81	2971.33	1888.88	2032.08	2283.96	2235.44	8.19897	7.73567	8.88385	8.82187	7.88555	10.2948	10.9021	9.14013	8.69806	9.24588	10.1932	0.00917534
sp|O46037|VINC_DROME	Vinc	46	4768.7	4668.55	4866.71	4453.37	3912.79	5547.33	5275.3	4404.59	4802.8	5003.36	3831.56	9.73888	9.38188	9.7486	10.0299	9.29462	8.20283	8.52898	9.39173	9.05875	8.92512	7.69868	0.00919401
tr|Q9VZI8|Q9VZI8_DROME	Faa	9	889.896	865.225	923.386	708.264	737.987	2336.97	1453.37	1040.96	1073.59	1952.23	1326.08	7.28387	6.96868	7.41317	6.39321	7.02599	13.8499	9.41759	8.89586	8.11571	13.9572	10.6788	0.00927426
tr|Q9VAS2|Q9VAS2_DROME	Nepl18	4	384.12	388.487	381.105	318.16	311.768	405.628	384.204	351.754	341.234	403.097	309.727	10.133	10.0843	9.86084	9.25588	9.56619	7.74765	8.02369	9.68817	8.31359	9.28804	8.03863	0.00935161
tr|Q9W257|Q9W257_DROME	CG6044	3	709.922	732.9	734.83	745.24	657.937	561.29	735.563	659.717	595.328	399.368	662.896	10.1893	10.3508	10.3447	11.7958	10.9838	5.83298	8.35782	9.88601	7.89139	5.00667	9.36071	0.00935263
sp|P15372|ARRA_DROME	Arr1	95	10374.1	11582.3	10108.6	9056.38	9286.54	9478.43	10199.3	9730.48	10125.4	8874.92	9182.48	10.003	10.9894	9.56028	9.63024	10.4153	6.61743	7.78562	9.79597	9.01694	7.47463	8.71111	0.00942365
tr|Q9VMH9|Q9VMH9_DROME	Dmel\CG9150	12	1035.69	1164.36	911.68	932.819	1026.28	1007.5	953.476	957.852	851.473	814.375	964.597	10.1248	11.2007	8.74175	10.0567	11.6697	7.13139	7.37919	9.7766	7.68766	6.95386	9.2776	0.00947918
sp|Q03043|KGP24_DROME	for	11	984.323	903.637	992.655	804.525	778.859	1374.7	1222.38	978.391	1084.89	1209.46	1004.81	9.22354	8.33207	9.12338	8.31381	8.48897	9.32693	9.06791	9.57202	9.38881	9.89907	9.2635	0.00951392
tr|Q9W5W8|Q9W5W8_DROME	Dmel\CG9577	11	1693.25	1587.56	1843.47	1437.02	1504.62	2666.09	2419.02	1907.34	2174.94	1960.37	1850.68	8.56168	7.89891	9.14264	8.01312	8.84914	9.76076	9.68319	10.0693	10.1566	8.65803	9.20663	0.00953324
sp|Q9V784|SAM50_DROME	CG7639	10	1440.1	1547.39	1675.54	1382.37	1283.96	1668.54	1413.04	1374.83	1312.63	1695.18	1058.88	9.52381	10.0697	10.8685	10.0819	9.87656	7.98961	7.39798	9.49289	8.01725	9.79213	6.88963	0.00962358
tr|Q3YMU0|Q3YMU0_DROME	ERp60	52	7502.91	7013.75	7237.5	6130.96	6138.22	12961.6	11060.6	7092.64	8418.66	8818.34	9149.89	8.78247	8.0786	8.30947	7.91437	8.3573	10.9854	10.2496	8.66815	9.10113	9.01607	10.5374	0.00963341
tr|Q9VY92|Q9VY92_DROME	Dmel\CG11151	14	1168.74	1019.57	1438.51	1343.06	979.512	3214.21	2953.75	1399.78	1763.33	2037.64	1650.47	6.73133	5.77828	8.12632	8.53059	6.56189	13.4038	13.4678	8.41732	9.37954	10.2507	9.35238	0.00969166
tr|Q0E8S7|Q0E8S7_DROME	homer	15	2751.98	2900.16	2430.35	2517.46	2405.39	2487.53	2519.02	2497.75	2283.02	1898.76	2522.54	10.4975	10.8858	9.09298	10.5902	10.6724	6.87035	7.60698	9.94764	8.04293	6.32635	9.46693	0.00974499
tr|Q9VLS0|Q9VLS0_DROME	Dmel\CG8460	1	142.953	157.791	125.479	124.187	108.836	139.964	105.904	128.967	93.6173	134.892	80.1444	11.1005	12.0567	9.5569	10.6347	9.83008	7.86929	6.51031	10.4558	6.71381	9.14908	6.12284	0.00991574
sp|Q7KNS3|LIS1_DROME	Lis-1	3	921.837	908.202	873.913	776.352	716.222	964.637	973.988	816.407	871.055	894.644	814.087	10.1628	9.85238	9.44987	9.43885	9.18425	7.70007	8.50069	9.39718	8.86891	8.61496	8.83003	0.00997075
tr|Q9VWN2|Q9VWN2_DROME	MKP-like	3	342.819	314.403	303.663	258.661	254.098	241.938	262.847	305.805	263.998	229.813	216.363	11.8589	10.702	10.3031	9.8676	10.2239	6.05975	7.1982	11.0447	8.43423	6.94381	7.36367	0.0100221
sp|Q9W0I6|SAC1_DROME	Sac1	9	1178.1	1315.19	1230.28	1142.54	1100.36	1149.55	1168.29	1242.43	1133.13	1095.88	950.467	9.64698	10.5973	9.88123	10.3177	10.4805	6.81566	7.57357	10.6221	8.56947	7.83818	7.65733	0.0101274
tr|Q7JRA7|Q7JRA7_DROME	CG15096	3	310.123	309.929	330.145	331.988	311.791	533.857	499.095	384.69	365.074	454.028	400.752	7.79395	7.66452	8.13816	9.20125	9.1143	9.71448	9.92997	10.0941	8.47363	9.96666	9.90902	0.0102112
tr|Q9V3X2|Q9V3X2_DROME	Tsp96F	4	597.818	652.641	633.062	616.615	593.3	713.341	622.165	630.393	596.505	577.984	554.982	9.19712	9.87998	9.55272	10.4616	10.6168	7.94604	7.57756	10.1257	8.47543	7.7668	8.40027	0.0102188
tr|Q9VRJ4|Q9VRJ4_DROME	DHRS4	16	2895.38	2912.1	2784.62	2538.43	2550.77	3609.94	3221.89	2619.18	2613.97	2968.15	2850.36	9.66137	9.56177	9.11374	9.34112	9.90012	8.72175	8.51108	9.12493	8.05561	8.65092	9.35759	0.010236
tr|Q7K2N3|Q7K2N3_DROME	MFS9	6	776.441	858.129	1044.6	853.826	808.942	849.073	736.872	862.119	771.845	828.83	566.465	9.0071	9.79553	11.8857	10.9231	10.9152	7.13169	6.76721	10.4418	8.26936	8.39818	6.46519	0.0102439
tr|Q9W4N6|Q9W4N6_DROME	Dmel\CG6428	2	123.057	114.108	105.592	102.893	97.7395	206.543	169.062	131.388	128.532	186.898	129.073	8.81764	8.04565	7.42121	8.13079	8.14615	10.7159	9.59031	9.82953	8.50594	11.6975	9.0994	0.0102857
tr|Q24253|Q24253_DROME	AP-1-2beta	45	6072.02	6417.26	5143.06	5347.4	5006.33	5395.18	5828.32	5629.41	5220.38	4425.81	4496.91	10.7164	11.1446	8.903	10.4078	10.2771	6.89435	8.14331	10.3732	8.50911	6.82265	7.80841	0.0102998
sp|Q9VHH9|JHD1_DROME	Kdm2	1	24.7729	26.3305	26.402	22.993	19.224	54.5837	47.1819	36.1877	33.4936	61.5822	28.8058	7.03744	7.3603	7.35652	7.20334	6.35211	11.2272	10.6109	10.7332	8.78749	15.2805	8.05099	0.010363
tr|Q9VPK3|Q9VPK3_DROME	CG18501	10	746.004	693.909	706.089	640.489	595.593	1111.82	1342.87	757.21	894.3	1014.78	806.436	8.58966	7.86206	7.97429	8.13293	7.97665	9.26915	12.2408	9.10295	9.51006	10.2059	9.13558	0.0103809
sp|Q9VGG5|CAD87_DROME	Cad87A	2	182.489	177.052	180.579	160.808	143.765	211.774	166.91	128.669	146.447	208.123	120.504	10.5254	10.0485	10.2156	10.2284	9.64473	8.84391	7.62121	7.74829	7.80093	10.4849	6.83807	0.0103884
sp|Q9W303|IDGF4_DROME	Idgf4	40	4160.19	4144.48	4787.03	3826.58	3458.85	10152.1	6813.82	4764.34	5026.29	7204.32	5678.03	7.50703	7.35909	8.47265	7.61494	7.25977	13.2642	9.7339	8.97613	8.3766	11.3551	10.0806	0.0104368
tr|Q9VGF3|Q9VGF3_DROME	Dmel\CG18547	8	658.506	633.525	570.55	548.965	546.56	1102.22	1338.36	1051.21	1007.93	652.059	1118.08	7.62314	7.21667	6.47837	7.00841	7.3595	9.23875	12.2656	12.7056	10.7763	6.59332	12.7344	0.0104784
tr|Q961B9|Q961B9_DROME	LD24073p	1	100.282	150.261	86.692	91.7562	103.617	84.1896	77.0589	97.1728	75.0009	89.6506	52.6067	10.2576	15.1241	8.69764	10.3505	12.328	6.23525	6.24005	10.3777	7.08526	8.00978	5.29416	0.0104989
sp|P14199|REF2P_DROME	ref(2)P	1	31.6159	29.002	32.2572	23.0556	20.2412	71.8571	62.3666	24.4233	45.1746	57.2769	41.2862	7.90329	7.13394	7.9091	6.35594	5.88539	13.006	12.3423	6.37438	10.4295	12.5062	10.154	0.0105364
tr|A0A0B4LGC6|A0A0B4LGC6_DROME	l(2)k09913	9	1673.2	1880.02	1478.93	1550	1451.19	1386.86	1427.87	1630.08	1493.99	1332.4	1277.03	10.4526	11.5568	9.06193	10.6784	10.5447	6.27305	7.06163	10.632	8.61962	7.27032	7.84889	0.0105572
sp|Q9NEF6|VATD2_DROME	Vha36-3	2	232.234	244.796	189.773	174.041	176.278	216.735	207.26	193.352	179.492	198.355	133.981	11.3288	11.7506	9.08006	9.36287	10.0021	7.6552	8.00411	9.84774	8.08661	8.45168	6.4303	0.0106338
tr|O18645|O18645_DROME	AMPKalpha	2	126.843	138.346	129.064	125.473	113.465	147.151	151.529	118.007	137.005	137.278	104.371	9.33523	10.019	9.31669	10.1838	9.71307	7.84138	8.82867	9.06771	9.31236	8.82476	7.55735	0.010641
tr|Q9VHG4|Q9VHG4_DROME	ATP6AP2	2	270.786	278.27	328.928	285.59	266.155	483.677	428.124	294.193	416.226	461.562	361.866	7.45628	7.53983	8.88372	8.67241	8.52446	9.64323	9.33269	8.45784	10.585	11.1012	9.80337	0.0106447
sp|Q07327|ROP_DROME	Rop	37	4763.91	4955.89	3940.31	4087.84	3771.2	4516.23	4659.65	4286.56	4052.02	3616.15	3413.53	10.8041	11.0597	8.76502	10.224	9.94811	7.41603	8.36602	10.15	8.48714	7.16332	7.61658	0.0106804
tr|Q9VJ43|Q9VJ43_DROME	ScpX	12	848.289	972.406	818.278	905.896	905.263	1796.95	1339.14	1184.49	1155.96	1192.57	1407.8	7.21825	8.14207	6.82947	8.50095	8.95982	11.0712	9.02101	10.5233	9.0844	8.86371	11.7858	0.0107582
tr|Q8IN49|Q8IN49_DROME	l(3)03806	12	1757.35	1975.43	1843.94	1729.83	1695.53	1839.38	1548.14	1806.86	1658.43	1829.29	1599.16	9.48056	10.4866	9.75709	10.2915	10.6394	7.18485	6.61191	10.1773	8.263	8.61988	8.48788	0.0107648
tr|Q9VLI6|Q9VLI6_DROME	anon-WO0140519.249	2	339.616	400.336	383.161	330.384	339.517	283.639	329.2	264.437	301.526	295.613	400.517	9.58977	11.1236	10.612	10.2882	11.1511	5.79905	7.35903	7.79603	7.86339	7.29099	11.1269	0.0107688
tr|Q7K8X7|Q7K8X7_DROME	GstE9	11	2249.84	2273.62	2242.01	1725.64	1784.07	4538.26	3346.29	2558.25	2558.22	4181.07	2622.79	8.07391	8.02877	7.89165	6.82941	7.44698	11.7921	9.50686	9.58532	8.47882	13.1058	9.26035	0.0109997
tr|Q9VVH5|Q9VVH5_DROME	UQCR-Q	7	1426.79	1290.18	1382.16	1175.49	1140.22	1237.27	1434.86	1255.03	1295.97	1131.84	1141.48	10.7074	9.52735	10.1737	9.72843	9.95286	6.72293	8.52459	9.8335	8.98221	7.4191	8.42796	0.0110309
sp|Q23983|SNAP_DROME	alphaSnap	19	2818.49	2927.59	2418.69	2397.23	2457.75	2833.58	2603.52	2466.85	2424.8	2840.27	2420.96	10.2998	10.5274	8.66941	9.66099	10.4468	7.49752	7.53205	9.41207	8.18375	9.06597	8.70423	0.0110673
tr|Q9VV17|Q9VV17_DROME	Dmel\CG13048	1	162.855	171.513	164.001	151.785	139.768	133.66	155.645	146.108	166.065	96.546	132.761	10.4173	10.7957	10.2896	10.7074	10.3992	6.19054	7.88192	9.75801	9.81068	5.39428	8.35522	0.0111768
sp|Q9VN25|EIF3A_DROME	eIF3a	17	1308.17	1465.12	1261.8	1278.15	1231.65	2028.87	1966.49	1518.8	1592.83	1959.3	1498.32	8.12641	8.95585	7.68817	8.75623	8.89934	9.12556	9.67091	9.85068	9.13838	10.6311	9.15737	0.0112075
tr|Q8MYS2|Q8MYS2_DROME	side-VIII	4	258.414	263.536	249.5	259.785	227.159	333.318	311.029	227.856	217.582	256.604	243.6	9.55889	9.59247	9.05232	10.5976	9.77367	8.92732	9.10822	8.80001	7.43326	8.29083	8.86544	0.0112852
tr|Q9VEZ3|Q9VEZ3_DROME	msps	6	370.87	400.318	343.94	340.717	347.024	340.951	411.475	349.559	363.2	307.762	284.88	10.0137	10.6359	9.1086	10.1453	10.8985	6.66552	8.7954	9.85423	9.05695	7.25821	7.56771	0.0112897
tr|Q9VYR4|Q9VYR4_DROME	fw	1	61.3639	79.7064	74.8404	63.6148	71.9956	60.1988	70.2515	55.1386	50.4975	45.7099	74.7212	8.972	11.4675	10.7327	10.2574	12.2439	6.37287	8.13155	8.41712	6.81886	5.83754	10.7486	0.0113197
sp|Q9VXJ0|DHB4_DROME	Mfe2	33	3242.39	3221.43	2902.13	2816.38	2917.52	5287.32	4739.84	3718.56	3510.2	3851.05	3617.91	8.67262	8.47877	7.61377	8.30763	9.07685	10.2398	10.0367	10.3846	8.67125	8.9972	9.52082	0.0114582
sp|Q9W1V3|FBRL_DROME	Fib	16	2712.99	2495.98	2396.05	2435.47	2214.07	2712.29	2829.21	2098.58	2523.57	2079.21	2493.66	10.5256	9.52878	9.11782	10.4203	9.99137	7.61911	8.68967	8.50069	9.04228	7.04594	9.51845	0.0114686
sp|P84249|H33_DROME		5	1449.18	1655.5	1463.78	1423.55	1350.45	1630.51	1265.36	1476.48	1228.26	1514.31	1312.91	9.57992	10.7688	9.49102	10.378	10.3837	7.8043	6.62208	10.1906	7.49885	8.74375	8.53898	0.0115305
tr|Q0E8X7|Q0E8X7_DROME	roh	8	2022.23	2332.9	1950.66	1924.32	1796.6	1595.01	1759.09	2041.5	1930.99	1500.02	1558.16	10.2399	11.6241	9.68823	10.7459	10.5816	5.84789	7.0517	10.7931	9.03046	6.63446	7.76262	0.0115408
tr|Q8IP62|Q8IP62_DROME	mRpS23	5	389.236	412.774	407.048	420.921	373.735	528.738	514.022	312.087	332.628	361.373	365.711	9.28559	9.68964	9.52445	11.0738	10.3704	9.13289	9.70777	7.77327	7.32859	7.53001	8.58353	0.0116422
tr|A1Z8Q0|A1Z8Q0_DROME	Twdlbeta	7	1032.46	1009.24	1412.78	1144.25	962.547	1196.57	693.78	1035.42	947.322	1011.18	649.768	9.66104	9.29275	12.9665	11.8079	10.4763	8.10699	5.13941	10.1158	8.18679	8.26461	5.98192	0.01168
sp|P13469|MODU_DROME	mod	17	2793.82	2479.11	2513.61	2435	2168.88	2862.11	3021.42	2215.32	2544.85	2775.68	2391.77	10.42	9.09842	9.19532	10.0155	9.40899	7.72909	8.9212	8.62659	8.76594	9.04241	8.77652	0.0117765
sp|Q9VMV6|SELT_DROME	CG3887	2	280.284	308.426	269.233	259.301	267.148	306.895	239.478	272.238	234.443	298.276	244.126	9.80763	10.6198	9.24042	10.0062	10.8731	7.77547	6.63395	9.94594	7.57649	9.11648	8.40449	0.0117931
tr|Q7KT70|Q7KT70_DROME	Gli	4	355.367	390.882	346.567	312.312	318.219	394.217	358.488	338.142	371.782	338.639	301.544	9.72918	10.5304	9.30645	9.42949	10.1335	7.81457	7.76988	9.66561	9.40053	8.09803	8.12234	0.0118089
tr|Q9V428|Q9V428_DROME	ics	9	1485.6	1430.18	1422.82	1320.78	1203.19	1886.96	1606.6	1374.01	1421.47	1474.56	1311.42	9.83302	9.31483	9.23704	9.64087	9.26308	9.04313	8.41848	9.49525	8.68936	8.52493	8.54001	0.0118604
tr|Q9VAI9|Q9VAI9_DROME	Obp99c	16	986.343	936.695	1359.97	1325.44	1021.67	2927.99	2277.96	1454.02	1577.88	2063.64	1374.54	6.18565	5.78035	8.36536	9.16681	7.45254	13.2953	11.3095	9.52048	9.13895	11.3041	8.48098	0.0118699
sp|P20354-2|GNAS_DROME		16	2123.78	2296.95	1884.28	1853.17	1723.24	2303.72	1935.45	1998.94	1723.67	2039.33	1576.99	10.3638	11.0296	9.0189	9.97301	9.7812	8.13974	7.4771	10.1845	7.76836	8.69242	7.5713	0.0118817
tr|Q9VAT0|Q9VAT0_DROME	WASp	2	322.072	321.829	269.493	278.561	246.929	382.528	356.056	254.239	244.357	278.51	246.483	10.6181	10.4404	8.71442	10.1278	9.46894	9.13119	9.29292	8.75118	7.44017	8.02005	7.99487	0.0118902
tr|Q9V397|Q9V397_DROME	Mtpalpha	93	13258.1	13140.7	12528.2	10645.7	11822.5	15472.9	14723.9	11112.4	11443.4	11770.1	12645.6	10.0653	9.81663	9.32893	8.91292	10.4398	8.50526	8.8493	8.80814	8.02353	7.80492	9.44531	0.0119703
tr|Q9VI09|Q9VI09_DROME	Dmel\CG17919	6	841.372	815.78	827.467	817.68	703.972	1560.66	1367.81	943.003	915.751	1056.09	993.697	8.31431	7.9325	8.02023	8.91092	8.09152	11.1665	10.7005	9.72932	8.35758	9.11554	9.66104	0.0119705
tr|E2QCY2|E2QCY2_DROME	Dmel\CG3961	18	2285.59	2707.79	2371.81	2256.45	2617.42	2154.28	2237.35	2393.08	2217.16	1941.88	2116.64	9.34219	10.8909	9.50886	10.1713	12.444	6.37564	7.23978	10.2127	8.36975	6.93292	8.51195	0.0120031
tr|Q5LJP6|Q5LJP6_DROME	CG40297	2	418.645	405.121	437.368	356.906	307.725	498.32	467.924	362.007	361.564	411.977	351.666	10.0957	9.61331	10.3451	9.4917	8.63154	8.70099	8.93317	9.1146	8.05266	8.67772	8.34356	0.0120771
tr|Q4V625|Q4V625_DROME	CG6435	3	267.828	270.532	285.057	251.974	218.636	471.813	426.94	283.305	292.685	394.872	302.709	8.28097	8.23082	8.6448	8.59176	7.86291	10.5625	10.4504	9.14557	8.35778	10.6641	9.20836	0.0121435
tr|Q9W3J1|Q9W3J1_DROME	Gbeta5	3	307.701	287.258	285.578	248.245	239.238	391.645	325.46	241.587	241.004	287.52	247.755	10.4894	9.63592	9.54871	9.33262	9.48612	9.66686	8.78336	8.59858	7.58772	8.56118	8.30952	0.0121465
tr|Q7KUK9|Q7KUK9_DROME	CT39634	4	254.71	293.592	267.051	259.556	234.4	276.624	255.096	266.275	245.141	229.428	246.795	9.38405	10.6436	9.6502	10.5457	10.0447	7.37913	7.44027	10.2425	8.34114	7.38302	8.94566	0.0121811
sp|P23625-2|GNAQ_DROME		9	1046.97	1149.29	964.675	902.765	780.897	1061.43	958.912	978.061	838.864	962.17	687.935	10.6089	11.4595	9.58772	10.0882	9.20379	7.78752	7.6923	10.3475	7.85043	8.51592	6.85829	0.012198
tr|Q9VRY6|Q9VRY6_DROME	Dmel\CG10103	10	838.89	856.837	816.92	711.655	703.658	1290.49	1147.36	848.707	926.862	1058.98	830	8.91205	8.95715	8.51236	8.33764	8.69502	9.92655	9.64969	9.41373	9.09396	9.82661	8.67525	0.0123153
sp|Q9V8R9|41_DROME	cora	86	10991.6	11393.3	11357.9	10660.7	8872.66	14873.4	12552.8	9120.16	9397.3	12089	9245.67	9.64315	9.83573	9.77359	10.3144	9.05416	9.44799	8.71846	8.35395	7.61424	9.26386	7.98046	0.0123316
tr|Q7KNR7|Q7KNR7_DROME	Pdh	105	17216	22010.2	15210.9	16582.3	17509.6	14669	18426.8	14977.3	14824.2	10338.2	16369.4	10.0023	12.5832	8.66807	10.6247	11.8326	6.17079	8.4754	9.08519	7.95437	5.24635	9.35694	0.0123456
tr|Q9VN13|Q9VN13_DROME	Sfxn1-3	16	1385.7	1386.51	1577.8	1267.58	1246.77	2929.95	2366.67	1495.96	1628.14	2027.6	1741.83	7.83277	7.71202	8.74774	7.90173	8.19726	11.9916	10.5907	8.82872	8.49969	10.0109	9.68687	0.0123499
sp|Q01637|UMPS_DROME	r-l	3	336.7	284.931	315.255	296.43	229.594	371.604	276.241	205.887	308.836	296.447	189.813	11.3986	9.49176	10.4681	11.067	9.04076	9.10877	7.40351	7.27727	9.65609	8.76594	6.32216	0.0123561
sp|Q01819|CONN_DROME	Con	1	197.471	211.367	176.319	171.928	139.402	156.173	138.427	190.95	147.065	130.864	127.305	11.4306	12.0394	10.0107	10.9753	9.38583	6.54552	6.34351	11.5403	7.86216	6.61654	7.25011	0.0123941
sp|Q9V770|C6A17_DROME	Cyp6a17	6	383.244	441.801	381.204	381.999	381.765	637.866	627.514	746.99	670.707	634.59	549.317	6.95553	7.89006	6.78594	7.64571	8.05911	8.38214	9.01611	14.1547	11.2422	10.0598	9.80865	0.012587
tr|E1JH62|E1JH62_DROME	shot	147	18492.2	18478.1	22343	17636.3	15011.6	19172	18711.7	17419.6	18527.2	18885.7	13503.6	9.77003	9.60646	11.5784	10.2758	9.22509	7.33408	7.82639	9.60897	9.04029	8.71533	7.01921	0.0125961
tr|Q9W2S2|Q9W2S2_DROME	Atg8a	1	205.644	160.38	203.978	153.078	155.626	455.248	325.859	205.581	230.222	344.326	225.842	8.38962	6.43836	8.1622	6.88715	7.3849	13.4476	10.5244	8.7567	8.67437	12.2698	9.06488	0.0126253
sp|Q9VLF6|U585_DROME	CG18661	4	552.063	552.436	498.171	502.827	466.369	884.295	825.653	664.82	644.942	606.206	734.446	8.47107	8.34124	7.49767	8.50882	8.32369	9.82467	10.0297	10.6509	9.13978	8.12481	11.0877	0.0126498
sp|Q9V7N5-2|VATC_DROME		38	6172.71	5918.73	6092.91	5150.72	4768.02	6671.32	6487.22	5281.31	5570.58	6483.56	4415.28	10.3169	9.73418	9.98837	9.49382	9.26929	8.07337	8.58364	9.21605	8.5988	9.46518	7.26042	0.012711
sp|Q9VVE2|ROGDI_DROME	rogdi	4	883.087	941.529	774.914	815.255	783.668	553.872	768.515	847.555	740.33	428.015	645.451	11.084	11.6286	9.53995	11.2847	11.441	5.03356	7.63639	11.1069	8.58193	4.69242	7.97057	0.0127734
tr|Q9VSM4|Q9VSM4_DROME	Dmel\CG5989	4	892.379	915.454	794.567	757.241	736.603	684.917	766.126	835.231	765.098	567.389	695.77	10.9823	11.0861	9.59117	10.2773	10.5442	6.10312	7.46422	10.732	8.69611	6.09912	8.42443	0.0128891
sp|Q8IN44|TOTA_DROME	TotA	13	642.032	782.719	1111	943.203	898.183	4804.25	2552.56	1307.49	2442.25	2050.35	1376.94	3.80973	4.57027	6.4662	6.17224	6.19924	20.6411	11.991	8.10041	13.3842	10.6269	8.03866	0.0129016
tr|Q7KES3|Q7KES3_DROME	heph	3	191.866	192.505	169.89	157.257	146.314	203.909	195.618	164.324	175.223	161.409	167.318	10.4671	10.334	9.09063	9.46105	9.28433	8.05445	8.44847	9.35967	8.82845	7.69129	8.98054	0.0129133
tr|Q9VD02|Q9VD02_DROME	Dmel\CG7054	6	465.702	494.62	456.681	510.952	411.206	1499.07	1521.25	633.035	695.328	909.998	650.558	6.23441	6.51565	5.9965	7.54342	6.40299	14.5305	16.1224	8.84803	8.59691	10.6407	8.5685	0.012926
tr|Q7K556|Q7K556_DROME	Ttd14	6	1029.9	1021.96	939.63	820.423	815.082	1192.25	913.395	821.099	785.294	1088.45	826.383	10.571	10.3218	9.45971	9.2867	9.73107	8.86056	7.42203	8.79933	7.44424	9.75831	8.34518	0.0129574
tr|Q59E11|Q59E11_DROME	IA-2	15	1555.45	1572.13	1567.88	1375.31	1134.2	2793.91	2450.66	1835.12	1791.85	2345.91	1488.15	8.39724	8.35157	8.30217	8.18808	7.12208	10.921	10.4738	10.3437	8.93403	11.062	7.90422	0.0129733
tr|Q9V3P3|Q9V3P3_DROME	REG	9	767.678	776.362	670.575	658.81	617.973	722.741	795.942	674.168	724.655	626.156	630.702	10.475	10.424	8.97467	9.91366	9.80797	7.14047	8.59796	9.60445	9.13208	7.46275	8.46699	0.0131344
tr|Q7JR58|Q7JR58_DROME	Echs1	38	5598.73	5290.04	5460.96	4338.11	4609.15	10096.4	8426.38	5440.06	5747.23	7308.34	6836.95	8.69573	8.0849	8.31924	7.4305	8.32671	11.3541	10.3609	8.82169	8.24404	9.91468	10.4475	0.0133424
sp|Q8I8U7|TRA1_DROME	Nipped-A	1	33.7693	24.2303	25.5369	28.2375	27.9898	29.4183	30.9488	23.3583	27.3275	25.8245	21.281	11.8373	8.35773	8.78004	10.9159	11.4121	7.46654	8.58846	8.54876	8.84699	7.90689	7.33929	0.0136082
tr|Q9VSK4|Q9VSK4_DROME	Dmel\CG6983	9	1353.62	1466.81	976.276	1007.24	892.599	999.482	1031.8	1061.66	934.342	847.987	915.378	12.2425	13.0541	8.66051	10.0463	9.39	6.54514	7.3877	10.0251	7.80448	6.69893	8.14526	0.0136184
tr|Q9VEY5|Q9VEY5_DROME	Dmel\CG5903	11	1316.52	1381.41	1321.01	1157.71	1174.46	1200.48	1240.22	1262.82	1363.78	1073.4	1061.33	10.1075	10.4361	9.94765	9.80205	10.488	6.67332	7.538	10.1225	9.66999	7.19816	8.01675	0.0136494
sp|Q24247|ITA1_DROME	mew	1	108.361	116.259	103.518	89.0164	86.0393	118.959	128.714	88.7599	91.3816	71.2829	75.0216	10.5851	11.175	9.91826	9.58943	9.77586	8.41376	9.95379	9.05253	8.24415	6.08206	7.21007	0.0136554
tr|Q9VCL9|Q9VCL9_DROME	Irk2	6	614.465	780.742	708.701	653.24	573.271	814.556	569.166	581.735	528.433	772.349	433.697	9.16819	11.4629	10.3716	10.7488	9.94907	8.79991	6.72305	9.06239	7.28185	10.0657	6.36655	0.0136715
tr|Q9W4Y4|Q9W4Y4_DROME	trol	191	27967.5	25576.2	25088.9	22341.1	20428.2	28835	30016.4	23265.3	23867.5	21329.2	20868.9	10.9129	9.82024	9.60211	9.61374	9.27157	8.14663	9.27228	9.47823	8.6012	7.26951	8.01158	0.0136852
sp|P14599|A4_DROME	Appl	4	185.71	145.26	182.224	122.38	134.403	603.224	367.783	219.926	238.776	560.168	256.513	6.83159	5.25813	6.57492	4.96476	5.75085	16.0671	10.7107	8.44685	8.11227	17.999	9.28384	0.0137781
tr|Q8IMK7|Q8IMK7_DROME	alph	5	527.319	581.788	556.301	515.949	545.112	902.406	727.156	616.957	678.589	787.632	693.06	7.84906	8.52134	8.12179	8.46938	9.4377	9.72562	8.56866	9.58805	9.32859	10.2403	10.1495	0.0137845
tr|Q9V4E7|Q9V4E7_DROME	Gat	15	2269.9	2866.49	2711.23	2579.22	2428.35	2317.96	2335.46	2719.19	2220.16	1955.4	2054.92	8.87887	11.0332	10.402	11.126	11.0484	6.5649	7.2321	11.1051	8.02048	6.68082	7.9082	0.0139164
tr|A8JNT7|A8JNT7_DROME	Hsc20	2	78.9993	83.6796	92.6203	84.0665	68.3468	152.518	137.271	86.7011	92.8279	123.146	106.657	7.65312	7.97689	8.80074	8.98129	7.7014	10.6981	10.5277	8.76942	8.30537	10.4203	10.1657	0.013948
sp|P48994|TRPL_DROME	trpl	3	663.956	730.256	777.451	731.461	506.294	650.19	440.511	305.266	413.166	902.934	364.493	10.6956	11.5755	12.2839	12.9945	9.48648	7.58363	5.61777	5.13423	6.14689	12.7047	5.77679	0.0139907
tr|Q7JWP9|Q7JWP9_DROME	CG5819	1	27.6516	26.0963	23.2165	21.5327	23.703	72.4187	52.1356	34.4108	24.9477	55.4894	39.0118	7.53561	6.99803	6.20573	6.47139	7.51342	14.2896	11.248	9.79094	6.27905	13.2084	10.4599	0.0140554
sp|Q9W0H3|LDAH_DROME	CG9186	4	299.992	339.489	284.946	287.734	289.92	269.51	282.236	298.478	279.425	239.736	282.035	9.85768	10.9772	9.18386	10.4269	11.081	6.41225	7.34207	10.2402	8.47999	6.88084	9.118	0.0140913
sp|Q11002|CANA_DROME	CalpA	21	2522.86	2550.86	2517.69	2148.02	2036.15	2819.32	2424.67	2285.95	2301.06	2725.74	1842.31	10.1296	10.0783	9.91519	9.51131	9.50927	8.19627	7.70716	9.58295	8.53285	9.55936	7.27772	0.0140944
tr|Q9VSL2|Q9VSL2_DROME	GstO3	2	182.53	180.343	164.911	166.891	135.083	206.775	215.054	148.448	136.015	162.656	134.476	10.5031	10.2113	9.30746	10.5905	9.04109	8.61495	9.79653	8.91845	7.22829	8.17518	7.61308	0.0142008
sp|Q94527|NFKB1_DROME	Rel	2	106.86	97.9507	111.733	82.5395	87.6596	204.831	160.939	108.49	122.797	163.443	111	8.47966	7.64838	8.69646	7.22313	8.09094	11.7687	10.1103	8.98843	8.99945	11.3285	8.66598	0.0142306
sp|P29742|CLH_DROME	Chc	82	11138.5	12186.1	9863.79	9817.94	9500.28	9359.88	11014	10683.8	10063.4	8470.72	8354.62	10.4837	11.2863	9.10603	10.1908	10.4006	6.37865	8.20679	10.4989	8.74777	6.96388	7.73652	0.0143253
tr|Q7JVP2|Q7JVP2_DROME	Rcd-1	1	20.7237	23.5803	16.2112	17.1802	21.1549	23.5592	17.5322	16.8649	16.8952	17.1711	17.3026	10.3851	11.6277	7.96816	9.49454	12.3308	8.54823	6.9554	8.82389	7.8194	7.51599	8.53076	0.0144227
sp|P17971|KCNAL_DROME	Shal	3	160.562	191.343	215.503	184.263	156.624	211.663	185.13	167.24	192.298	152.335	149.654	8.54996	10.0261	11.2557	10.8208	9.70099	8.16089	7.8044	9.29807	9.45717	7.0854	7.84046	0.0145478
sp|P42281|ACBP_DROME	Dbi	6	179.878	174.046	156.374	231.586	190.422	876.145	548.019	261.509	291.485	385.371	389.031	5.43237	5.17219	4.63206	7.71303	6.68906	19.1584	13.1023	8.24574	8.13005	10.1656	11.5592	0.0146341
sp|Q9V6H1|CP9H1_DROME	Cyp9h1	2	97.0521	101.575	118.617	96.5692	99.2064	257.01	182.302	134.999	118.091	230.201	144.896	6.65064	6.84927	7.97266	7.2979	7.90742	12.752	9.88988	9.65874	7.47379	13.7787	9.76892	0.0146647
tr|Q9VC52|Q9VC52_DROME	Ppox	6	837.22	799.643	794.277	693.944	651.355	1007.28	801.521	674.207	696.707	909.309	660.132	10.3604	9.73711	9.64061	9.47022	9.37538	9.02518	7.85219	8.71083	7.96251	9.82855	8.03706	0.0148233
sp|P36179|2AAA_DROME	Pp2A-29B	18	3249.89	3474.62	2946.18	3050.42	2987.61	3218.9	3451.55	3144.27	3127.44	2755.33	2805.3	9.90857	10.4243	8.81047	10.2566	10.595	7.10592	8.331	10.0091	8.80636	7.33769	8.41498	0.0149589
tr|Q8IM87|Q8IM87_DROME	unc-13	3	207.432	210.63	213.437	176.831	139.086	230.029	140.849	98.7642	105.881	234.881	89.9161	11.8302	11.8204	11.9394	11.1218	9.22645	9.49879	6.3593	5.88092	5.57696	11.7005	5.04526	0.0150188
sp|P18091-3|ACTN_DROME		91	12915.8	13011.9	13679.2	11729	9877.6	10816.3	11397	11794.3	13183.1	11081.1	7555.18	10.5853	10.4935	10.9961	10.6009	9.41606	6.41846	7.39457	10.0922	9.97847	7.93245	6.09197	0.0150806
tr|Q9V434|Q9V434_DROME	AsnRS	14	1214.04	1245.42	1251.57	1065.65	999.231	1938.87	1703.52	1291.38	1365.02	1797.89	1269.2	8.55854	8.63936	8.65405	8.2848	8.19349	9.8966	9.50725	9.505	8.88732	11.0706	8.80295	0.015086
tr|Q9VSR5|Q9VSR5_DROME	mRpL12	2	305.762	281.382	323.221	365.385	265.189	401.293	368.695	206.965	248.031	255.475	245.291	9.85326	8.92261	10.2163	12.9852	9.94005	9.3633	9.406	6.96346	7.38189	7.19098	7.77696	0.0151674
sp|P20348|JANA_DROME	janA	4	259.132	229.692	327.58	271.318	222.985	665.388	629.364	287.1	379.478	543.642	321.354	6.84395	5.9694	8.48596	7.90251	6.85011	12.7242	13.1592	7.91681	9.2563	12.5413	8.35028	0.0153739
tr|A0A0B4JCW4|A0A0B4JCW4_DROME	ScsbetaA	52	11031.1	11390.4	10177.8	8783.24	9268.91	12762.5	11526.1	9329.88	9752.49	11768.4	9814.45	10.0522	10.2136	9.09689	8.82667	9.82441	8.4207	8.31505	8.87664	8.20771	9.36703	8.79911	0.0153805
sp|Q960T2-4|SAP47_DROME		2	451.25	467.297	449.853	483.024	355.124	484.886	570.324	343.385	330.163	259.876	384.861	10.3267	10.523	10.0975	12.1903	9.45283	8.03445	10.3326	8.20462	6.97813	5.19464	8.66525	0.0154602
tr|Q95SI7|Q95SI7_DROME	Dmel\CG6028	41	4448.1	4079.27	4657.27	3764.32	3550.42	10422.2	8182.61	4453.3	5163.28	8563.12	5432.94	7.72531	6.97145	7.93361	7.20989	7.17229	13.1061	11.2506	8.07523	8.28195	12.9902	9.28342	0.0154699
tr|Q500Y7|Q500Y7_DROME	UQCR-6.4	5	809.767	958.722	735.749	789.038	807.137	691.199	851	737.29	878.414	663.174	666.456	9.78692	11.4019	8.72195	10.5168	11.3467	6.04867	8.14248	9.3037	9.80507	7.00095	7.92481	0.0155369
sp|P91679|PEPT1_DROME	yin	2	94.5448	102.363	117.949	101.293	92.929	121.043	87.0055	80.4577	109.467	112.919	70.3008	9.0893	9.68355	11.122	10.7392	10.3915	8.42565	6.62186	8.07591	9.71943	9.48206	6.64943	0.0156094
tr|Q9VPH6|Q9VPH6_DROME	Dmel\CG5618	19	2653.45	2643.32	2798.86	2339.57	2310.09	2675.55	2473.99	2094.08	2826.92	2805.37	2497.63	9.87605	9.68102	10.2177	9.60305	10.0009	7.21035	7.28973	8.13761	9.71742	9.12023	9.14602	0.015726
tr|Q8SXE1|Q8SXE1_DROME	Dmel\CG17572	1	155.249	146.691	169.031	144.721	127.533	177.826	167.993	143.056	149.839	151.721	152.651	9.66963	8.9905	10.3263	9.94062	9.23932	8.0195	8.28349	9.3029	8.61928	8.25411	9.35432	0.0157625
sp|Q9V6K1|TPP2_DROME	TppII	47	6476.53	6350.27	5868.86	5515.98	5266.64	6484.8	6801.02	5735.45	6027.44	5722.25	5916.48	10.2567	9.89596	9.1163	9.63364	9.70145	7.43591	8.52672	9.48343	8.81586	7.91547	9.21853	0.0158253
tr|Q0KI76|Q0KI76_DROME	Dmel\CG9813	10	892.891	849.569	988.995	941.451	769.469	1866.76	1764.4	1012.7	1064.86	1265.01	1135	7.66889	7.18012	8.33156	8.91728	7.68708	11.609	11.997	9.08126	8.44679	9.49011	9.59095	0.0158573
sp|Q9V3J8|WDS_DROME	wds	3	253.655	249.654	226.364	200.896	204.566	270.105	239.072	207.764	223.502	223.909	241.18	10.4735	10.1435	9.16757	9.14789	9.82469	8.07519	7.81482	8.95675	8.52306	8.0754	9.79765	0.0158753
tr|Q9VLT7|Q9VLT7_DROME	RpL36A	2	211.077	224.129	332.37	216.653	161.764	473.647	471.086	258.849	284.376	471.368	385.973	6.54512	6.8387	10.1087	7.4087	5.83438	10.6341	11.5643	8.3802	8.14394	12.7667	11.7751	0.0161416
tr|Q9VVW7|Q9VVW7_DROME	CNPYb	3	487.202	419.553	555.733	492.654	429.633	1323.34	932.411	486.353	632.439	938.335	737.742	7.14184	6.05183	7.99033	7.96423	7.32546	14.0457	10.8205	7.44361	8.56218	12.0144	10.6399	0.0161631
tr|Q7K0S6|Q7K0S6_DROME	CG6347	6	789.602	690.146	747.184	689.419	529.809	772.747	626.886	650.587	635.3	723.915	404.77	11.3932	9.79891	10.5746	10.9704	8.89187	8.0732	7.16089	9.80109	8.46607	9.12365	5.74616	0.0161784
tr|Q9VWI3|Q9VWI3_DROME	mRpS14	1	105.268	114.208	81.2799	120.295	116.167	75.7222	109.614	81.6879	84.2157	53.0411	100.356	10.3723	11.0733	7.85528	13.0716	13.3137	5.40225	8.55043	8.40369	7.66371	4.56496	9.72872	0.0162132
tr|Q9VM80|Q9VM80_DROME	Dmel\CG11236	2	325.014	288.533	333.909	246.358	275.59	600.395	474.608	326.116	344.921	560.842	421.987	8.32681	7.27396	8.39078	6.96056	8.21252	11.1374	9.62615	8.72328	8.16134	12.5505	10.6367	0.016243
tr|M9PHU7|M9PHU7_DROME	CG43113	2	108.069	132.361	114.281	119.919	109.19	119.343	125.855	113.194	116.151	85.3067	101.163	9.04192	10.8973	9.37846	11.0649	10.6262	7.22982	8.33625	9.88813	8.97527	6.23427	8.32746	0.0162791
tr|A1ZBE9|A1ZBE9_DROME	MetRS	14	1781.38	1666.47	1717.87	1573.08	1472.98	2450.88	2557.44	1803.68	1989.96	2285.31	1770.88	8.99101	8.27653	8.50433	8.75595	8.64739	8.95663	10.2188	9.50479	9.27601	10.0749	8.79372	0.0162856
tr|Q9VZW1|Q9VZW1_DROME	scramb2	1	108.411	129.874	115.095	128.914	112.466	87.8131	106.564	114.152	109.748	74.6693	108.185	9.32788	10.9959	9.71323	12.2324	11.2556	5.47066	7.25873	10.2547	8.7211	5.6117	9.15815	0.0163967
tr|Q9VLY7|Q9VLY7_DROME	Tep3	7	584.906	629.697	550.761	556.573	533.13	544.651	519.704	591.179	567.602	451.785	490.41	10.0794	10.6777	9.30913	10.5772	10.6861	6.79575	7.08998	10.6365	9.03352	6.80022	8.31455	0.016418
tr|A1Z6H7|A1Z6H7_DROME	Gp210	19	1508.83	1637.97	1595.99	1379.75	1308.11	1765.63	1647.27	1448.56	1480.49	1742.42	1209.42	9.48759	10.1349	9.84336	9.5679	9.56745	8.03871	8.20014	9.51006	8.59777	9.56999	7.48211	0.0164295
tr|Q7KSM5|Q7KSM5_DROME	Aos1	10	898.64	956.471	885.859	881.353	848.067	1148.89	1118.91	855.615	962.386	962.694	857.611	9.12182	9.55359	8.81979	9.86612	10.013	8.44394	8.99149	9.06787	9.02215	8.53547	8.56481	0.0164969
tr|Q8SZK9|Q8SZK9_DROME	Clect27	16	3690.65	3594.99	3970.21	3062.43	3209.35	5058.76	3904.82	3023.59	3146.75	3187.82	3431.03	9.91849	9.50691	10.4654	9.07632	10.0322	9.84369	8.30778	8.48393	7.81034	7.48307	9.07191	0.0165084
tr|Q9VW59|Q9VW59_DROME	RhoGDI	14	2853.91	2757.59	2678.25	2417.7	2300.74	3445.22	3338.01	2461.91	2522.7	2935.78	2619.03	9.9387	9.44969	9.14825	9.28522	9.31951	8.68714	9.20275	8.95143	8.11372	8.93009	8.97348	0.0165113
tr|A1Z936|A1Z936_DROME	ZnT49B	3	134.097	176.361	154.787	153.387	147.619	191.949	176.61	139.971	155.864	139.366	127.103	8.29814	10.739	9.39495	10.4677	10.6253	8.6004	8.65203	9.04339	8.90785	7.5329	7.73837	0.0165585
tr|Q9VTZ5|Q9VTZ5_DROME	Tsf2	18	2470.23	2514.17	2712.14	2287.8	2189.87	3066	2377.26	2295.9	2226.42	2905.24	2209.16	9.52253	9.53693	10.2547	9.72599	9.81905	8.55772	7.25492	9.24058	7.9266	9.78228	8.37864	0.0166266
sp|P18431|SGG_DROME	sgg	18	2769.23	2873.54	2522.17	2262.82	2133.35	2988.85	2844.53	2550.85	2465.68	2383.73	2031.96	10.4557	10.6761	9.34045	9.42207	9.36902	8.17092	8.50251	10.0557	8.598	7.86133	7.54818	0.0166662
tr|M9NFH8|M9NFH8_DROME	Dmel\CG9674	128	17719.7	17998.3	15869.6	15312.9	15119	20276.9	19043	16421.4	16802.5	17764.1	15455	9.92084	9.91568	8.71477	9.45476	9.84581	8.21986	8.44051	9.59917	8.68823	8.68718	8.5132	0.0166722
sp|Q24524|SING_DROME	sn	8	584.627	633.516	589.722	540.847	563.831	757.609	594.497	458.804	522.671	721.523	503.663	9.51325	10.1439	9.41229	9.70567	10.6717	8.92619	7.65845	7.79487	7.85495	10.2552	8.06346	0.0167181
tr|Q9VCP4|Q9VCP4_DROME	CG13825	12	799.009	881.914	806.234	749.684	679.783	921.405	856.512	781.246	771.747	896.299	657.935	9.53596	10.3571	9.43782	9.86716	9.43669	7.96222	8.09259	9.73491	8.50654	9.34349	7.72552	0.0167853
tr|O77062|O77062_DROME	Eaat1	21	2044.49	2658.05	2517.63	2648.7	2359.72	2467.14	2376.09	2383.89	2161.67	2465.21	2006.97	8.15325	10.4306	9.84771	11.6487	10.9457	7.12378	7.50152	9.92574	7.96159	8.58703	7.87441	0.0168169
tr|Q9VMB9|Q9VMB9_DROME	COX5B	10	1134.51	1208.75	1119.87	1515.99	1437.55	2821.68	3327.69	1601.88	1843.31	1858.83	2221.23	6.09047	6.38525	5.89669	8.97511	8.97639	10.9678	14.1425	8.9785	9.13916	8.71617	11.7319	0.0168939
tr|Q7KU90|Q7KU90_DROME	lqf	14	1121.93	1229.28	1176.18	1129.42	983.865	1523.98	1424.56	973.152	1036.26	1291.88	1083.21	9.14104	9.85552	9.39943	10.1481	9.32398	8.99042	9.18864	8.27831	7.79765	9.1938	8.68308	0.0169117
tr|Q9VPU6|Q9VPU6_DROME	Dmel\CG13950	3	319.725	431.432	378.061	372.088	302.123	258.606	315.444	380.059	326.324	206.228	163.569	9.53534	12.6611	11.0591	12.2379	10.4804	5.58431	7.44771	11.8343	8.98822	5.37218	4.79946	0.0170593
tr|Q7K012|Q7K012_DROME	Bap55	5	373.215	379.256	342.31	343.34	336.145	455.968	402.193	348.654	353.706	375.941	358.57	9.63839	9.63778	8.67087	9.77846	10.0974	8.52611	8.22282	9.40094	8.43632	8.48025	9.11068	0.0171047
sp|Q7JZM8|RM41_DROME	mRpL41	3	684.727	594.672	716.609	551.141	441.594	783.324	605.879	262.963	292.804	639.71	373.221	12.2012	10.427	12.5246	10.8305	9.1526	10.1064	8.54696	4.89228	4.81867	9.95661	6.54309	0.0171253
tr|Q95U15|Q95U15_DROME	Mf	2	372.434	396.492	407.705	334.335	302.481	207.066	360.93	325.738	274.627	71.9954	319.14	11.3227	11.8613	12.1575	11.2094	10.6963	4.55804	8.68686	10.3395	7.71094	1.91182	9.54578	0.0172064
tr|Q9VNK6|Q9VNK6_DROME	Dmel\CG11459	1	57.1529	61.2083	50.2918	51.6792	45.7024	76.5842	55.2909	44.0565	45.5155	43.583	50.8532	10.3497	10.9068	8.93271	10.3206	9.62639	10.0415	7.92653	8.3297	7.61224	6.89364	9.06021	0.0172264
sp|Q8ML70|IM10_DROME	CG33470	9	581.279	511.047	668.731	629.514	539.849	1822.88	1328.73	667.117	785.9	1228.06	815.131	6.65766	5.75966	7.51253	7.95139	7.19193	15.117	12.048	7.97756	8.31322	12.2857	9.18535	0.0173272
tr|Q9VCR9|Q9VCR9_DROME	Dmel\CG17121	11	1186.27	1401.13	1225.82	1208.82	1178.57	1340.23	1011.78	1252.28	1115.08	1310.94	1035.48	9.3086	10.8188	9.43464	10.4608	10.757	7.61467	6.28533	10.2597	8.08113	8.98519	7.99418	0.0173273
tr|Q8T0K1|Q8T0K1_DROME	Dmel\CG2010	2	153.742	162.406	174.772	152.212	141.308	124.827	121.986	152.066	174.229	130.927	83.7725	10.1105	10.5095	11.2733	11.0391	10.809	5.94377	6.35087	10.4411	10.582	7.52064	5.4202	0.0173405
tr|Q95WY3|Q95WY3_DROME	Nop56	10	983.282	967.605	788.49	787.433	731.621	892.058	1004.34	743.107	871.251	918.1	733.558	10.9578	10.6107	8.61868	9.67746	9.48351	7.19798	8.86071	8.64628	8.96717	8.93676	8.0429	0.0174555
sp|Q86B87|MMD4_DROME	mod(mdg4)	4	467.905	489.73	408.106	435.711	415.788	525.765	532.182	417.547	373.037	379.297	435.917	10.0476	10.3481	8.59562	10.3182	10.3852	8.17465	9.04706	9.36145	7.39815	7.11425	9.20962	0.0174561
tr|Q7JWQ7|Q7JWQ7_DROME	Swim	11	1049.05	1031.91	924.386	1002.93	874.509	1008.1	1169.88	950.966	889.316	685.154	844.222	10.4971	10.1605	9.07246	11.0674	10.1783	7.30379	9.26736	9.93505	8.21855	5.98833	8.31117	0.0176105
sp|P10676|NINAC_DROME	ninaC	224	30416.5	35009.9	30025.1	25667.8	27021.7	32261.2	28598.8	26240.8	27502.7	35604.4	26371.2	9.8151	11.1167	9.50315	9.13429	10.1422	7.53766	7.30591	8.84084	8.19645	10.0353	8.37234	0.0177119
tr|A0A0B4LEZ1|A0A0B4LEZ1_DROME	Sec31	14	1300.42	1346.45	1237.11	1151.49	1112.23	1353.59	1408.32	1239.43	1277.16	1277.33	1164.66	9.82751	10.0127	9.16993	9.59668	9.77666	7.40658	8.42563	9.77942	8.91395	8.43153	8.65945	0.0178288
tr|Q9VJH2|Q9VJH2_DROME	AspRS-m	7	987.617	949.501	1029.23	841.133	771.345	1225.67	1119.68	793.969	856.891	1079.54	795.57	10.0001	9.46037	10.2217	9.39245	9.08445	8.98583	8.97529	8.3936	8.01317	9.54763	7.92544	0.0178838
tr|Q9VBQ5|Q9VBQ5_DROME	Dmel\CG5112	3	644.169	688.337	637.52	584.771	562.769	763.301	560.137	650.955	573.386	640.994	509.536	9.89084	10.4	9.60119	9.90193	10.0508	8.48594	6.80877	10.4356	8.13103	8.59667	7.69732	0.0178887
sp|P41572|6PGD_DROME	Pgd	26	3013.82	3078.22	2681.42	2712.79	2543.82	4430.32	4264.45	3658.5	3607.33	3713.31	3050.39	8.70968	8.75354	7.6006	8.64573	8.55082	9.27024	9.75639	11.0387	9.628	9.37323	8.67305	0.0179849
tr|Q9W4K8|Q9W4K8_DROME	Dmel\CG3626	9	673.832	747.718	548.789	642.301	597.507	623.654	643.847	614.583	634.79	602.672	570.268	10.1666	11.101	8.12137	10.6872	10.4859	6.81303	7.69041	9.68139	8.84547	7.94237	8.46518	0.0180019
sp|Q8MSU3|FRRS1_DROME	CG8399	12	1024.08	1171.56	1087.64	1063.05	987.766	1168.53	1096.62	1095.15	1094.1	913.067	940.286	9.17986	10.3339	9.56281	10.5089	10.2989	7.58426	7.78215	10.2496	9.05784	7.14905	8.29266	0.0180539
tr|E2QCN9|E2QCN9_DROME	Gs1l	5	698.968	705.706	656.336	582.008	634.253	1019.97	977.046	708.171	867.114	798.322	855.344	8.72861	8.67182	8.03918	8.01526	9.21269	9.22244	9.65926	9.2333	10.0007	8.70781	10.509	0.0180744
sp|Q7K4V4|AKTP1_DROME	CG46338	1	46.5161	44.2871	45.2825	37.1871	39.7877	57.4006	51.613	34.7501	40.0078	50.1099	40.1804	10.0957	9.4582	9.63963	8.90072	10.0442	9.02027	8.86813	7.87444	8.0194	9.49946	8.57982	0.018089
tr|Q9V3L4|Q9V3L4_DROME	Pten	1	74.1196	75.1134	63.53	66.5364	61.4302	101.918	73.8115	53.8877	51.8001	67.8692	47.7141	10.623	10.5932	8.93077	10.5165	10.2407	10.5763	8.37486	8.06368	6.85659	8.49627	6.72807	0.0181123
tr|Q9VBI4|Q9VBI4_DROME	Exo84	1	287.13	284.329	251.526	228.015	236.952	204.94	265.048	258.146	251.233	168.322	211.549	11.2353	10.9478	9.65352	9.83941	10.7845	5.80634	8.21052	10.5463	9.07918	5.75293	8.14418	0.0181476
tr|Q8IR38|Q8IR38_DROME	HDAC6	9	1487.38	1399.28	1397.39	1183.29	1136.45	2701.9	1976.65	1516.78	1671.34	2588.23	1664.82	8.54387	7.90927	7.87314	7.49591	7.5931	11.2376	8.98883	9.09675	8.86671	12.9861	9.40874	0.0182489
tr|Q9VQE1|Q9VQE1_DROME	Dmel\CG15394	1	10.205	12.3308	22.9518	11.0299	11.7163	30.0509	25.9064	19.4256	45.7889	31.048	26.3766	4.4651	5.30894	9.84991	5.32219	5.96272	9.5202	8.97358	8.87408	18.503	11.8657	11.3545	0.0182628
tr|M9PBA9|M9PBA9_DROME	Ef4A	2	148.497	150.223	155.707	132.97	143.435	190.346	174.371	132.155	153.881	130.662	145.466	9.42404	9.38112	9.69226	9.30623	10.5879	8.74649	8.76061	8.75657	9.01923	7.24289	9.08264	0.0182931
tr|Q9VTR6|Q9VTR6_DROME	prc	4	317.225	324.275	410.014	290.147	242.878	392.118	361.566	258.314	300.323	292.257	205.214	9.86596	9.92395	12.5074	9.95155	8.78611	8.82998	8.90227	8.38786	8.62632	7.93926	6.27929	0.018308
tr|A1Z7V9|A1Z7V9_DROME	CG1814-RA	8	749.437	839.568	678.36	730.479	696.837	769.718	734.348	736.572	756.593	679.467	660.448	9.72437	10.7197	8.63345	10.4529	10.517	7.23151	7.54344	9.97868	9.0668	7.70084	8.43134	0.0183466
tr|M9PHH0|M9PHH0_DROME	c12.2	8	837.504	803.761	797.866	696.365	700.177	842.795	862.689	710.611	828.636	866.359	748.951	10.1058	9.54354	9.44303	9.26662	9.82715	7.36337	8.24098	8.95255	9.23448	9.13113	8.89136	0.0183971
tr|Q9W294|Q9W294_DROME	CG11073	12	858.89	763.268	1012.51	813.887	686.193	2327.28	1703.73	931.358	1041.41	1448.6	1155.45	7.36049	6.43643	8.51072	7.6919	6.83993	14.4407	11.5587	8.3333	8.24244	10.8433	9.74208	0.0184064
tr|Q7KTW9|Q7KTW9_DROME	AsnS	3	219.929	218.175	227.199	189.723	179.915	403.463	308.851	244.302	259.109	378.389	234.721	8.24197	8.04549	8.35127	7.84096	7.84245	10.9477	9.16301	9.55887	8.96801	12.386	8.6543	0.0184961
sp|Q9VKK1|EDC4_DROME	Ge-1	7	756.752	729.596	780.714	650.353	558.832	938.385	790.369	619.065	681.233	800.739	574.085	10.1543	9.63334	10.2751	9.62377	8.72193	9.1169	8.39588	8.67287	8.44221	9.3849	7.57885	0.0185324
tr|Q7KK54|Q7KK54_DROME	Sema1b	1	40.4294	37.7926	36.5696	31.5972	19.6545	40.0319	26.1185	20.9225	23.1498	35.8514	23.6827	12.6859	11.6689	11.2549	10.9338	7.17335	9.09496	6.48803	6.85439	6.70866	9.82592	7.31116	0.0186433
sp|P35416|MYSP2_DROME	Prm	17	2651.47	2412.81	2837.85	2203.42	2085.18	2395.35	2566.67	2329.11	2698.62	1952.81	1888.23	10.6406	9.52802	11.1704	9.75166	9.73331	6.96018	8.15439	9.75892	10.002	6.84516	7.45533	0.0186865
tr|Q9VQR2|Q9VQR2_DROME	ND-PDSW	10	1087.16	923.768	1176.73	954.459	938.804	1954.52	1781.15	978.2	1293.24	1521.24	1330.67	8.37967	7.00641	8.89628	8.11319	8.41676	10.908	10.8686	7.87213	9.20615	10.2418	10.091	0.0187231
tr|Q8IRE3|Q8IRE3_DROME	gry	2	159.107	180.584	157.201	150.766	137.589	184.353	201.434	141.895	164.443	171.056	150.148	9.31866	10.4074	9.03062	9.73797	9.37312	7.81782	9.33981	8.67686	8.89498	8.75076	8.65198	0.0188362
tr|Q9V470|Q9V470_DROME	ScsbetaG	19	2044.86	2167.99	1861.91	1906.34	1857.58	2323.86	2275.26	1935.48	1923.92	1859.11	1964.63	9.68869	10.1078	8.65282	9.96099	10.2373	7.97227	8.53441	9.57461	8.41886	7.69396	9.15827	0.0188388
sp|Q9V3Y2|DRE2_DROME	CIAPIN1	2	138.032	127.235	144.505	122.454	99.1337	232.822	195.525	122.753	171.003	179.54	150.957	8.79117	7.97393	9.02709	8.60083	7.34386	10.7365	9.85848	8.16263	10.0586	9.98783	9.45914	0.01898
tr|Q9VYK5|Q9VYK5_DROME	Tomosyn	7	1494.95	1555.39	1795.75	1430.39	1219.97	1796.2	1636.85	1434.42	1452.26	1651.95	1149.02	9.46655	9.69177	11.1534	9.98896	8.98567	8.23551	8.20569	9.48359	8.49326	9.13703	7.15853	0.0189961
sp|Q26365|ADT_DROME	sesB	95	16631.6	18596.6	18131.6	17312.4	15428.2	15181	15383.9	17993.5	17460.5	15990.4	12531.6	9.55114	10.5088	10.213	10.9643	10.3056	6.31237	6.99405	10.7887	9.26069	8.02092	7.08043	0.0191787
tr|Q3KN41|Q3KN41_DROME	Nrx-1	15	1392.04	1520.67	1370.76	1325.89	1163.06	1676.63	1412.16	1366.55	1298.09	1522.47	1132.86	9.63358	10.3555	9.30455	10.1192	9.36213	8.40126	7.73679	9.874	8.29671	9.20297	7.71337	0.0192082
tr|Q9VBR6|Q9VBR6_DROME	tobi	11	599.336	605.856	729.294	512.418	613.983	2140.57	4316.1	1197.96	1213.2	1990.59	1359.98	4.40532	4.38203	5.25785	4.15367	5.24928	11.3922	25.1154	9.1935	8.23578	12.78	9.83493	0.0192285
sp|O61492-2|FLOT2_DROME		25	2689.12	3241.32	3191.25	3079.05	2811.07	3415.39	3266.42	2957.35	3060.41	3049.78	2738.13	8.40224	9.96565	9.7801	10.6097	10.2163	7.72674	8.07975	9.64759	8.8314	8.32332	8.41725	0.0192422
tr|A0A0B4LGD3|A0A0B4LGD3_DROME	kcc	31	4590.7	5890.35	5863.96	5384.47	4901.44	5187.58	5212.6	5561.5	4982.54	4911.59	3852.45	8.47791	10.7041	10.6218	10.9661	10.5286	6.93658	7.62088	10.7234	8.49818	7.92274	6.99968	0.0192936
tr|Q9VH64|Q9VH64_DROME	Dmel\CG8507	6	595.746	624.312	683.722	626.603	458.62	1410.33	1311.27	659.921	732.482	844.537	919.911	7.28952	7.5169	8.2057	8.45534	6.52721	12.4948	12.702	8.43065	8.27752	9.0261	11.0743	0.0193454
tr|Q9W490|Q9W490_DROME	CG15774	1	60.7612	76.4461	63.7933	62.4552	59.8783	72.6029	55.326	60.4756	51.6845	76.8067	48.1598	9.22312	11.4184	9.49783	10.4549	10.572	7.97951	6.64847	9.58436	7.24564	10.1834	7.1923	0.019376
tr|Q7K3T3|Q7K3T3_DROME	CG1441	5	475.567	506.68	499.227	437.939	439.244	992.68	669.209	636.242	574.48	836.765	540.618	7.71543	8.08875	7.9441	7.83543	8.28878	11.6608	8.59511	10.7771	8.60773	11.8576	8.6292	0.0195859
sp|P23779|CYTL_DROME	Cys	13	876.607	974.557	802.433	1018.11	926.28	2165.26	1935.12	1218.23	1126.35	1185.34	1373.23	6.94555	7.59815	6.23603	8.89605	8.5365	12.4217	12.1381	10.0777	8.24214	8.20328	10.7047	0.0196157
tr|Q6NPA6|Q6NPA6_DROME	par-1	6	840.12	810.26	621.156	581.351	540.533	670.376	798.688	605.497	597.274	539.163	550.023	12.3003	11.6734	8.92016	9.38671	9.20518	7.10663	9.25747	9.25587	8.07631	6.89505	7.92294	0.0196648
sp|Q9VW60|ADCY2_DROME	Ac76E	1	48.3679	55.3729	40.1388	51.3851	55.5929	49.4319	43.8739	45.8737	46.0314	44.8849	42.1459	9.57477	10.7862	7.79352	11.2178	12.8005	7.08516	6.87572	9.48127	8.41571	7.76095	8.20839	0.0197595
tr|Q9VIE7|Q9VIE7_DROME	bur	23	2312.77	2470.52	2286.32	2195.24	2085.15	2972.69	2546.12	2122.86	2204.75	2610.12	2379.31	9.29794	9.77331	9.01548	9.73278	9.75052	8.65316	8.10353	8.9106	8.18613	9.16554	9.41102	0.0197743
tr|A1ZAN6|A1ZAN6_DROME	RhoGEF2	3	125.77	131.679	125.192	111.575	107.772	153.224	142.802	118.825	118.978	101.568	115.962	9.7702	10.0656	9.53895	9.55859	9.73797	8.61835	8.78216	9.63752	8.53607	6.8917	8.86285	0.0197817
sp|Q9VWH4|IDH3A_DROME	l(1)G0156	62	9426.76	10405.2	8958.41	8549.42	8841.81	10307.9	10799	8517.73	10226.1	8779.77	8773.82	9.53969	10.3615	8.89202	9.54133	10.4076	7.55288	8.65159	8.99967	9.55755	7.76065	8.73558	0.020299
tr|Q9VVA7|Q9VVA7_DROME	TSG101	2	212.799	209.368	163.526	150.34	159.733	213.947	203.746	165.826	167.724	145.826	151.047	11.4963	11.13	8.66506	8.95699	10.0373	8.36881	8.71399	9.35343	8.36849	6.88121	8.02843	0.0203412
tr|Q9VGS3|Q9VGS3_DROME	SdhC	7	1071.16	1271.1	1312.86	1234.98	1136.09	895.576	1039.11	1174.71	1289.72	1095.61	780.988	8.996	10.5045	10.8146	11.4381	11.098	5.44588	6.90872	10.3005	10.0036	8.03701	6.45314	0.0203838
tr|M9PE65|M9PE65_DROME	axo	2	86.5062	98.777	97.0785	90.0589	94.7294	112.71	110.834	88.3681	89.0309	87.05	92.621	8.6556	9.72534	9.52732	9.93751	11.0248	8.16551	8.77938	9.23159	8.22727	7.60785	9.11782	0.0204036
tr|Q9VMQ9|Q9VMQ9_DROME	cl	10	1042.23	1044.39	1358.11	1577.72	1177.83	2424.68	2459.81	1549.73	1741.69	1703.14	1740.55	6.26282	6.17545	8.0046	10.4553	8.23238	10.5495	11.7017	9.72286	9.66591	8.93923	10.2902	0.0204718
tr|Q9VBC7|Q9VBC7_DROME	amon	7	382.009	344.423	365.297	298.335	289.76	881.303	563.824	399.026	404.045	752.224	483.397	8.03868	7.13185	7.53972	6.92335	7.09228	13.4279	9.39281	8.76685	7.85246	13.8262	10.008	0.0204782
tr|Q9VVZ4|Q9VVZ4_DROME	Dmel\CG14095	4	119.454	130.166	115.32	119.818	113.977	309.185	301.917	188.738	205.62	105.141	212.531	6.7255	7.21141	6.36834	7.43955	7.46409	12.6041	13.4571	11.0947	10.6919	5.17058	11.7727	0.0204814
tr|Q9VJD1|Q9VJD1_DROME	GCS2beta	10	984.027	912.539	1022.41	962.318	816.397	1768.83	1723.62	992.274	1116.02	1267.59	1179.13	8.28661	7.56172	8.44487	8.93695	7.99664	10.7852	11.4909	8.72435	8.67975	9.32378	9.7693	0.0206797
tr|Q9VDY8|Q9VDY8_DROME	vib	20	4250.19	4001.8	3667.56	3306.86	3238.69	4808.21	4178.85	3633.07	3422.13	3732.21	3596.85	10.6946	9.9086	9.05176	9.17644	9.47902	8.76016	8.32445	9.54471	7.95279	8.20289	8.90454	0.0206815
sp|Q9VUL1|PYRG_DROME	CTPsyn	5	582.217	572.148	497.964	488.307	463.309	538.187	589.41	518.536	536.317	485.386	476.843	10.5912	10.2416	8.885	9.79615	9.80322	7.08869	8.48829	9.84854	9.01049	7.71245	8.53431	0.0209674
tr|Q9VHB1|Q9VHB1_DROME	Dmel\CG9399	2	386.756	489.295	383.241	384.408	395.839	193.614	300.405	427.331	370.012	176.351	303.025	10.323	12.8511	10.0332	11.3152	12.2892	3.74177	6.34771	11.9087	9.12116	4.11141	7.95755	0.0209701
tr|Q59DP9|Q59DP9_DROME	PMCA	48	6674.23	7928.77	8587.08	7320.07	6715.74	8077.95	7092.21	7373.75	7167.92	8178.13	5538.62	8.65013	10.1117	10.916	10.4625	10.124	7.58042	7.27686	9.97795	8.57985	9.25803	7.06244	0.0209965
sp|Q8SYD0|TTC19_DROME	Ttc19	1	73.1546	68.8994	53.0003	51.6098	51.8183	62.6765	54.3707	58.1178	53.9275	58.9254	48.854	12.0208	11.1405	8.54214	9.35241	9.90398	7.45703	7.07288	9.97082	8.184	8.45739	7.89809	0.0211169
sp|P12370|KAPC_DROME	Pka-C1	19	2600.21	3057.03	2504.78	2649.23	2333.35	1985.74	2419.43	2755.33	2495.26	1572.76	2060.63	10.1427	11.7339	9.58322	11.3963	10.5867	5.60838	7.47133	11.2214	8.98928	5.35858	7.90816	0.0211701
tr|Q9W2M4|Q9W2M4_DROME	CG10527	19	3241.73	3226.09	3197.6	2789.18	2673.89	5229.45	4155.47	3196.77	3440.81	3931.38	3700.58	8.90463	8.71996	8.61512	8.44922	8.54317	10.4008	9.0365	9.16815	8.72901	9.43252	10.0009	0.0211906
sp|O62621|COPB2_DROME	beta'COP	10	1670.21	1828.89	1507.93	1508.51	1434.6	1702.25	1884.9	1615.97	1553.64	1522.65	1354.39	9.94738	10.7183	8.8088	9.90802	9.93813	7.34061	8.88724	10.0485	8.54581	7.92102	7.93621	0.0214442
tr|Q9W555|Q9W555_DROME	deltaCOP	9	1167.02	1029.28	1093.57	958.991	899.281	1251.98	1302.67	990.469	1070.51	1126.35	953.429	10.3841	9.01208	9.54414	9.41039	9.30731	8.06605	9.1763	9.20162	8.79728	8.75405	8.34665	0.0214689
tr|Q9VW68|Q9VW68_DROME	Gabat	69	10798.2	11172.5	9173.56	9525.09	9547.18	11689.6	10834.4	9437.28	9548.31	9244.06	10495.9	10.138	10.3216	8.44763	9.86209	10.4258	7.94639	8.05277	9.25076	8.27925	7.58063	9.69506	0.0215186
sp|Q27606|CP4E2_DROME	Cyp4e2	6	439.218	485.758	494.358	426.364	446.343	732.025	633.496	605.893	593.5	585.534	556.168	7.7568	8.44154	8.56332	8.30394	9.1687	9.36051	8.85702	11.172	9.68029	9.03229	9.66363	0.0215322
sp|Q01617|CPO_DROME	cpo	1	138.679	144.257	129.175	138.521	138.541	155.206	165.796	121.703	124.735	89.047	130.23	9.81422	10.0457	8.96647	10.8109	11.4041	7.95288	9.28881	8.99244	8.15264	5.50437	9.0675	0.0216761
sp|Q8IGJ0|EFR3_DROME	stmA	12	1038.61	1220.9	1189.21	1118.15	1096.64	1407.63	1241.42	1078.35	1177.63	1274.82	1040.63	8.46609	9.79285	9.50794	10.0515	10.3975	8.30787	8.01106	9.17743	8.86552	9.07658	8.34561	0.0218264
tr|Q9W4W8|Q9W4W8_DROME	Spg7	5	701.133	767.802	869.969	776.046	688.28	920.771	875.323	695.512	646.79	886.566	571.996	8.77879	9.45981	10.6841	10.7157	10.0239	8.34751	8.67648	9.09223	7.47933	9.69591	7.04626	0.0220376
sp|Q8MV48|GALT7_DROME	GalNAc-T2	4	314.694	350.583	364.042	320.119	284.795	408.415	403.657	321.708	340.887	344.076	321.941	8.77979	9.62466	9.96197	9.84936	9.24196	8.25027	8.91557	9.37106	8.78357	8.38481	8.83697	0.0221748
sp|Q8I0G5-2|COPG_DROME		18	1818.28	1896.9	1705.89	1587.88	1523.6	2089.27	2103.8	1652.2	1613.4	1984.45	1441.19	9.86804	10.1301	9.08069	9.50361	9.61783	8.20985	9.0389	9.3619	8.08681	9.40705	7.69525	0.0222675
tr|Q9VM19|Q9VM19_DROME	Dmel\CG5171	8	1446.96	1275.75	1377.42	1194.87	1165.91	2314.43	1807.38	1355.37	1515.75	1759.28	1700.66	9.12411	7.91586	8.51918	8.30912	8.55136	10.5669	9.02244	8.92325	8.82727	9.68974	10.5507	0.0222906
tr|Q9V3V2|Q9V3V2_DROME	Fkbp14	14	1248.13	1173.23	1495.44	1452.11	1071.35	3214.68	2833.46	1421.38	1531.96	2037.1	1914.31	6.9926	6.46787	8.21762	8.97179	6.98147	13.0403	12.5672	8.3142	7.92668	9.96861	10.5517	0.0223017
sp|Q9VBV3|TAKT_DROME	to	9	913.493	970.153	890.232	815.238	750.362	1072.6	975.294	810.848	924.329	673.673	828.532	9.96642	10.4153	9.52653	9.80887	9.52228	8.4731	8.42385	9.23644	9.31377	6.41987	8.89354	0.0223082
tr|Q9VDU7|Q9VDU7_DROME	Naam	1	770.73	674.866	790.213	552.186	508.685	888.712	760.044	521.829	566.382	579.197	586.901	11.3227	9.75585	11.3865	8.94612	8.69228	9.45324	8.83951	8.00402	7.68463	7.43221	8.48291	0.0224317
tr|Q9VDU1|Q9VDU1_DROME	Dmel\CG11407	9	811.59	895	804.449	788.631	751.498	917.09	864.52	838.506	850.154	706.325	596.354	9.61843	10.4373	9.35112	10.3072	10.3593	7.86956	8.11117	10.3754	9.30529	7.31165	6.95349	0.0224603
tr|Q8IQW2|Q8IQW2_DROME	COX6B	7	566.473	562.404	693.912	696.365	591.608	1432.31	1148.32	706.594	753.802	1092.3	770.843	6.78481	6.62835	8.15193	9.19806	8.24192	12.4213	10.8884	8.83608	8.33836	11.4273	9.08355	0.0224931
tr|Q9Y165|Q9Y165_DROME	morgue	1	39.8813	41.084	35.0594	34.6561	38.5529	33.3268	42.9244	36.8838	31.5681	23.063	34.744	10.5545	10.6989	9.10058	10.1146	11.8675	6.38603	8.99315	10.1914	7.71579	5.33121	9.04644	0.0225341
sp|Q59E36|RCOR_DROME	CoRest	2	33.2008	32.5967	35.6831	28.6149	21.151	73.6968	55.8728	36.1018	37.66	51.9323	34.4342	8.18277	7.90541	8.62605	7.77758	6.06344	13.1514	10.9017	9.28992	8.57229	11.1798	8.34974	0.0227195
tr|O77477|O77477_DROME	CG4882	5	313.007	346.373	293.12	308.418	343.787	479.157	327.97	204.049	267.775	311.999	198.654	9.73208	10.5973	8.93912	10.5753	12.433	10.787	8.07285	6.62396	7.6893	8.47321	6.07688	0.0228018
tr|Q9VKD9|Q9VKD9_DROME	Dmel\CG16965	3	108.586	111.307	114.443	94.6245	104.134	231.66	175.798	123.915	131.674	190.122	116.863	7.78521	7.85268	8.04792	7.48171	8.68411	12.0259	9.97818	9.27581	8.7189	11.9062	8.24338	0.0228093
sp|Q9VF71|CUTC_DROME	CG6136	3	600.257	500.923	566.068	412.754	416.523	875.163	821.254	562.755	714.692	667.443	885.623	9.13103	7.49812	8.44596	6.92428	7.36984	9.63924	9.89011	8.93786	10.0408	8.8683	13.2545	0.0228658
sp|Q04448|MTDC_DROME	Nmdmc	10	1556.83	1413.18	1434.12	1202.76	1199.2	2855.37	2141.67	1418.13	1582.63	2046.63	1777.26	8.99031	8.03027	8.12301	7.65973	8.05492	11.939	9.791	8.55029	8.44069	10.3232	10.0976	0.0229019
sp|Q9W420|SPT6H_DROME	Spt6	2	155.838	153.409	157.79	142.227	116.847	158.186	173.633	138.582	154.253	143.549	140.019	10.0114	9.69773	9.94255	10.0763	8.7312	7.35799	8.83067	9.29519	9.15206	8.05497	8.84991	0.0229789
tr|Q7K3V6|Q7K3V6_DROME	mEFTu2	5	728.406	677.884	700.494	590.246	555.559	868.946	702.306	614.992	623.571	768.997	569.662	10.3836	9.50887	9.79438	9.27916	9.21173	8.96888	7.92578	9.15325	8.20967	9.57509	7.98957	0.0230381
tr|Q9VPU7|Q9VPU7_DROME	aru	1	129.95	131.539	120.081	116.779	98.9153	149.199	134.868	121.453	124.015	115.839	100.483	10.1747	10.1344	9.22185	10.0835	9.00836	8.4583	8.3598	9.92854	8.96779	7.92217	7.74052	0.0230883
sp|P10674|FAS1_DROME	Fas1	86	14178	16192.6	13254.2	13468.4	13538.9	16135.1	15454.2	14028.5	13831.3	12367.5	13711.9	9.49353	10.6691	8.7049	9.94556	10.5447	7.82267	8.19219	9.80743	8.55344	7.23332	9.0332	0.0231172
tr|Q59E61|Q59E61_DROME	Slik	4	682.877	633.879	662.463	598.204	509.653	876.007	765.251	555.653	610.562	669.66	599.958	10.0895	9.21575	9.6003	9.7471	8.75863	9.37139	8.95097	8.57157	8.33144	8.64217	8.72123	0.0231288
sp|Q24208|IF2G_DROME	eIF2gamma	21	2527.71	2260.44	2276.81	2042.42	2000.13	2809.09	2628.99	2129.32	2425.49	2492.13	2076.35	10.3756	9.13013	9.16663	9.24551	9.54948	8.34875	8.54309	9.12551	9.19496	8.93509	8.38527	0.0231569
sp|Q9V6U8|UBA3_DROME	Uba3	2	89.7267	91.8049	82.4095	79.0346	86.1841	172.36	143.997	90.4387	113.576	136.013	92.6039	8.18432	8.23997	7.37286	7.95022	9.14375	11.3833	10.3981	8.61284	9.56781	10.8364	8.3104	0.0233419
sp|P35415|MYSP1_DROME	Prm	141	20831.4	21383.5	21187.7	19351.8	17940.1	17816.3	22855.1	19883.5	21391.6	13182.4	15129.9	10.2733	10.3769	10.2488	10.5248	10.2909	6.36178	8.92307	10.238	9.74313	5.67843	7.34104	0.023501
sp|Q03427|LAMC_DROME	LamC	30	3315.61	3142.03	3319.54	2972.63	2621.89	5411.2	4969.42	3429.1	3945.13	3424.03	3960.66	8.73572	8.146	8.5785	8.63728	8.035	10.3229	10.3653	9.43293	9.59979	7.87982	10.2668	0.0236124
tr|Q9W2V9|Q9W2V9_DROME	l(1)G0289	5	736.536	820.621	783.172	760.535	753.064	600.917	745.295	782.035	717.984	461.247	709.655	9.6498	10.5795	10.0642	10.9886	11.4761	5.70046	7.73025	10.6975	8.68769	5.27839	9.14751	0.0237003
sp|Q9U4F3|SURF1_DROME	Surf1	1	37.2299	57.3012	47.163	46.1442	43.934	41.3535	50.1481	43.8986	45.7	35.6069	35.7588	7.99217	12.1042	9.93052	10.9242	10.9701	6.42771	8.52252	9.83909	9.06054	6.67652	7.55244	0.0238097
tr|Q9VAY9|Q9VAY9_DROME	mRpS22	2	159.534	147.547	168.876	133.823	138.804	201.869	145.626	106.908	139.723	183.826	116.368	10.2491	9.32746	10.6414	9.48125	10.3722	9.39019	7.40651	7.17093	8.29024	10.3154	7.35528	0.0238162
sp|Q9VVE5|MSIR6_DROME	Rbp6	7	777.381	789.001	663.267	742.359	683.021	930.372	791.918	691.863	692.364	734.777	744.954	9.8972	9.8845	8.28256	10.423	10.1146	8.57642	7.98178	9.19665	8.141	8.17104	9.33124	0.0238179
tr|Q9VPE2|Q9VPE2_DROME	ND-39	19	2998.66	2987.02	2933.37	2590.42	2486.53	3072.3	3042.14	2932.58	2917.16	2528.2	2515.48	10.1183	9.91783	9.70833	9.63941	9.7591	7.5061	8.12643	10.3314	9.09086	7.45134	8.35088	0.0238512
sp|Q9VTJ8|TIM14_DROME	Tim14	1	233.538	239.039	336.629	226.23	198.13	519.961	438.823	246.878	386.858	354.04	312.351	7.22055	7.27245	10.2085	7.71372	7.12524	11.64	10.741	7.96942	11.0466	9.56111	9.50139	0.023884
sp|Q8IRR5|SIR4_DROME	Sirt4	2	51.1138	49.6185	42.4022	44.9551	44.5288	49.7771	53.7557	42.4351	51.3643	42.6301	43.1211	10.37	9.90565	8.43775	10.0582	10.5079	7.31208	8.63387	8.9887	9.62425	7.5544	8.60719	0.0239525
tr|Q9VGF7|Q9VGF7_DROME	GC1	5	962.517	1139.86	1057.25	1147.58	1023.03	667.074	935.202	1142.29	931.106	468.264	806.154	9.57278	11.1553	10.3135	12.5868	11.8346	4.80369	7.36336	11.8614	8.55252	4.06784	7.88823	0.024007
tr|A1ZBC8|A1ZBC8_DROME	List	2	34.438	47.5635	53.484	44.3648	36.7872	147.185	71.7551	75.2484	74.2623	158.745	60.4743	4.69121	6.37557	7.14609	6.66478	5.8288	14.5171	7.73821	10.7022	9.34286	18.8882	8.10492	0.0242407
sp|Q94514|COX5A_DROME	COX5A	26	1672.12	1719.03	2499.84	2618.1	1968.38	5899.85	4951.23	2381.28	3245.13	4032.59	2504.3	5.45493	5.51828	7.99892	9.41908	7.46907	13.9358	12.7872	8.11079	9.77729	11.4908	8.03784	0.0243033
tr|A1ZBH3|A1ZBH3_DROME	CG15111-RB	2	146.957	136.352	165.744	126.22	106.967	357.775	264.472	157.803	181.354	334.558	169.083	7.4728	6.82265	8.26663	7.07818	6.32673	13.1727	10.6467	8.37798	8.51697	14.8596	8.4591	0.0243653
tr|Q9VDG5|Q9VDG5_DROME	Calx	14	1240.36	1335.05	1522.36	1285.12	1198.97	1632.45	1294.49	1184.07	1182.19	1614.77	1030.35	8.97635	9.5071	10.8061	10.2564	10.0924	8.55387	7.41637	8.94665	7.9014	10.2072	7.33615	0.0243999
sp|Q95029|CATL_DROME	Cp1	11	1830.18	1447.27	1973.02	1490.67	1431.44	3734.88	2861.41	1669.18	2093.22	3081.85	2081.64	8.36316	6.50766	8.84313	7.51206	7.60827	12.3573	10.3514	7.96363	8.83399	12.3007	9.35866	0.0244342
tr|Q9VEP8|Q9VEP8_DROME	Irc	8	386.464	392.391	403.989	361.876	296.448	662.916	525.598	387.211	598.032	490.87	447.005	8.33985	8.33234	8.55099	8.61211	7.44104	10.3581	8.97932	8.72425	11.919	9.25249	9.49058	0.0244961
tr|A1Z7K8|A1Z7K8_DROME	AIMP1	4	565.106	502.146	610.919	498.483	454.099	1031.97	942.984	555.197	621.158	710.539	651.635	8.50401	7.43572	9.01728	8.27266	7.94842	11.2443	11.2341	8.72313	8.63299	9.33953	9.64784	0.0245733
sp|O76206|RIFK_DROME	anon-84Ea	8	1167.9	996.529	1126.43	881.475	856.576	1389.97	1214.68	824.867	947.281	1095.45	914.719	10.8313	9.09415	10.2465	9.01538	9.24008	9.33361	8.91818	7.98709	8.11367	8.87379	8.34627	0.024594
sp|Q9VDE6|EXOC6_DROME	Sec15	1	94.5435	85.2498	76.8126	68.4436	70.3866	74.0366	82.9771	79.5131	77.0055	58.6608	69.7471	11.7531	10.4283	9.36593	9.38327	10.1776	6.66405	8.1662	10.3203	8.84112	6.36959	8.53057	0.0246419
tr|Q9VQ83|Q9VQ83_DROME	FBgn	2	79.6074	79.0093	108.776	87.1293	67.4773	158.807	139.569	85.439	110.618	124.705	110.113	7.42106	7.24753	9.94589	8.95731	7.31656	10.719	10.3001	8.31573	9.52365	10.1541	10.0991	0.0246683
tr|Q9VM93|Q9VM93_DROME	Liprin-alpha	3	171.739	148.261	165.359	153.148	119.471	481.091	302.271	158.315	234.541	338.384	192.037	7.66105	6.50797	7.23511	7.5341	6.19895	15.5388	10.6747	7.37348	9.66281	13.1848	8.42822	0.0247181
sp|P55828|RS20_DROME	RpS20	8	1532.39	1325.9	2164.13	1381.02	1229.11	3161.02	3429.52	1362.76	2826.95	2543.59	2179.62	7.18892	6.12074	9.95807	7.14488	6.70689	10.7372	12.737	6.6749	12.2483	10.4228	10.0602	0.0248486
tr|X2J8V0|X2J8V0_DROME	nwk	1	131.947	100.216	140.921	102.817	77.7327	149.868	92.2434	46.1713	55.6396	123.737	47.7561	13.0799	9.77552	13.7018	11.2401	8.9628	10.7568	7.23903	4.77867	5.09393	10.7139	4.65762	0.0249703
tr|Q9VPQ2|Q9VPQ2_DROME	shv	9	1236.37	1045.11	1286.88	922.087	893.77	3230.11	2279.9	1074.24	1392.48	2332.74	1572.3	7.86532	6.54228	8.02979	6.46905	6.61348	14.8784	11.4822	7.13511	8.1813	12.9622	9.8409	0.025224
sp|Q09332|UGGG_DROME	Ugt	19	2020.27	2186.09	1986.07	1976.03	1952.33	1990.36	2304.69	2028.83	2078.03	1798.35	1879.79	9.48805	10.1026	9.14871	10.2344	10.6649	6.76815	8.56882	9.9482	9.01331	7.37709	8.68577	0.025322
tr|A1Z992|A1Z992_DROME	AGBE	20	1930.06	1963.99	1906.52	1640.94	1682.41	2585.45	2480.85	2267.21	2680.76	2502.92	2301.62	8.52921	8.54036	8.26375	7.99708	8.64781	8.27266	8.6792	10.4607	10.9411	9.66114	10.007	0.0253552
sp|P32865|GPRK1_DROME	Gprk1	4	491.77	485.33	452.972	411.88	396.403	546.035	508.877	470.85	436.749	470.354	386.89	10.2163	9.92125	9.22995	9.4363	9.57863	8.21337	8.3692	10.2128	8.37968	8.5349	7.90768	0.0254197
tr|Q7KJA9|Q7KJA9_DROME	sxc	9	469.5	541.601	446.265	453.813	433.947	508.667	559.515	471.617	461.59	407.009	422.677	9.4912	10.7737	8.84863	10.1173	10.2037	7.44543	8.95443	9.95419	8.61801	7.18675	8.4067	0.0255547
tr|Q9W227|Q9W227_DROME	CG2852	19	2120.94	1773.9	2121.37	1858.01	1564.11	4173.85	3576.31	1795.44	2485.88	2924.85	2394.4	8.56953	7.05272	8.40704	8.279	7.35076	12.2106	11.4394	7.5741	9.27629	10.3223	9.51825	0.025621
sp|P37236|FREQ_DROME	Frq1	7	588.028	659.588	697.099	722.307	522.24	1497.65	1142.91	746.454	733.012	1232.53	802.578	6.80862	7.51506	7.91687	9.22324	7.03343	12.5557	10.4764	9.02392	7.83858	12.4653	9.14281	0.0257553
sp|Q9W0G1|PTP61_DROME	Ptp61F	4	195.414	213.535	229.975	204.254	184.326	451.3	409.192	266.428	313.129	601.588	258.303	6.36855	6.84783	7.35128	7.34101	6.98727	10.6493	10.5573	9.06558	9.42482	17.1249	8.2822	0.0260164
tr|Q9VFP0|Q9VFP0_DROME	Dmel\CG3061	4	911.917	897.468	993.364	794.838	801.56	1176.31	1077.88	848.79	835.731	992.34	888.839	9.41811	9.12066	10.0627	9.0529	9.62899	8.79632	8.81292	9.1525	7.9715	8.95184	9.03156	0.026078
tr|A0A0B7P9G0|A0A0B7P9G0_DROME	uex	12	1019.09	1174.15	1200.45	1109.92	1007.82	1196.03	1174.56	1158.11	1053.71	1151.7	858.471	8.80276	9.97997	10.1706	10.573	10.1257	7.48031	8.03198	10.4445	8.40607	8.68939	7.29564	0.0262492
tr|A0A0B4LI13|A0A0B4LI13_DROME	Pkc98E	15	3256.66	3083.86	2654.24	2345.14	2077.34	3227.21	3103.38	2365.66	2484.56	2875.42	2173.14	11.5876	10.7973	9.26313	9.20215	8.59733	8.31415	8.74169	8.78827	8.16459	8.93643	7.60745	0.0264173
tr|Q9VIE8|Q9VIE8_DROME	Acon	128	19551.7	21078.6	19448.3	17758.9	17939.7	21746.8	23150	16773.1	22162	17976.2	18470.5	9.50278	10.0811	9.27141	9.51882	10.1419	7.65301	8.90755	8.51159	9.9481	7.63145	8.83235	0.0264511
sp|Q9V4I1|CP9B2_DROME	Cyp9b2	13	1429.32	1576.73	1533.61	1482.76	1448.45	2312.89	2392.93	1958.41	1715.29	2007.95	1786.36	7.72006	8.38006	8.12464	8.83207	9.09978	9.04518	10.232	11.044	8.55645	9.47299	9.49274	0.0264557
tr|Q9VX69|Q9VX69_DROME	Dmel\CG5162	5	426.31	355.944	509.041	327.216	330.468	767.682	570.257	455.28	921.663	692.109	592.276	7.69209	6.31974	9.00885	6.5111	6.93561	10.0293	8.14574	8.57687	15.3588	10.9078	10.5142	0.0265129
tr|A0A0B4KEX6|A0A0B4KEX6_DROME	jbug	14	1381.39	1300.56	1563.87	1277.7	1053.87	1802.2	1500.45	1166.31	1242.66	1457.59	1057.14	9.86617	9.14033	10.9555	10.0638	8.75499	9.31979	8.48389	8.69716	8.1969	9.09308	7.42842	0.026728
sp|O76927|RS21_DROME	RpS21	3	297.985	263.913	263.979	335.809	298.456	568.803	559.62	375.401	340.466	388.743	455.906	7.67322	6.68718	6.66731	9.53622	8.93922	10.6051	11.4082	10.0928	8.09696	8.74358	11.5502	0.0267358
tr|Q9VA42|Q9VA42_DROME	Npc2g	6	1057.06	964.683	1133.91	945.292	901.755	1789.38	1538.54	1211.12	1427.12	1077.47	1398.28	8.37419	7.52015	8.81089	8.25867	8.30937	10.264	9.64924	10.0176	10.4416	7.45575	10.8986	0.02682
sp|Q27889|PP2B2_DROME	Pp2B-14D	14	2722.86	2989.73	2474.98	2576.99	2376.76	3102.98	3019.76	2679.89	2606.16	2179.07	2317.52	9.82112	10.6112	8.75599	10.2506	9.97142	8.10374	8.62281	10.0922	8.68164	6.86515	8.22414	0.0269039
tr|Q9VFB5|Q9VFB5_DROME	Rpb7	1	68.1537	68.3548	58.8202	55.7585	48.4007	60.1875	56.5962	61.771	60.3653	47.0292	52.0746	11.1392	10.9934	9.42949	10.0502	9.20135	7.12264	7.32305	10.5409	9.11205	6.7139	8.37377	0.0269133
tr|Q9VV72|Q9VV72_DROME	Mipp1	18	2666.03	2464.56	2754.18	2616.29	2321.79	2964.6	2733.64	2754.33	2428.11	2400.37	2218.35	9.84265	8.95335	9.97326	10.6521	9.97026	7.92472	7.98968	10.6168	8.27905	7.74049	8.05766	0.0269291
tr|Q8IMM8|Q8IMM8_DROME	mino	8	925.173	900.071	990.076	741.78	798.724	2084.7	1332.45	1104.98	1027.79	1885.01	1138.41	7.73379	7.40363	8.11775	6.83825	7.76609	12.6178	8.81782	9.64395	7.93485	13.7634	9.36266	0.0270494
tr|Q9VJJ0|Q9VJJ0_DROME	Prosbeta4	6	852.467	863.867	824.565	739.478	726.258	925.056	897.582	739.358	753.386	721.678	894.831	9.99329	9.96499	9.48099	9.55998	9.9028	7.85181	8.33002	9.04934	8.15668	7.38954	10.3206	0.0271187
tr|Q9W4S0|Q9W4S0_DROME	Dmel\CG10804	1	63.1138	96.5368	61.8008	93.1409	80.1925	73.0628	87.7623	72.247	61.0882	48.7693	44.5323	8.35549	12.5759	8.0249	13.5984	12.3486	7.0035	9.19807	9.98616	7.46913	5.63946	5.80035	0.0273075
tr|Q9VAC1|Q9VAC1_DROME	Dmel\CG7920	155	20615.7	21239.1	20656.7	17972.4	18563.3	32445	30199.6	19618.6	24497.4	24356	25668.5	8.58186	8.69998	8.43416	8.25069	8.98824	9.77917	9.95234	8.52673	9.41821	8.8559	10.5127	0.0274753
tr|B7YZQ9|B7YZQ9_DROME	Nplp1	1	66.0417	49.1347	62.7587	48.4737	50.0318	121.56	98.0245	52.6276	71.4625	82.5813	80.5929	9.10182	6.66342	8.48364	7.36745	8.02034	12.1303	10.6951	7.57277	9.09606	9.94112	10.9279	0.0274774
sp|Q9VAD6|COG7_DROME	Cog7	2	55.8703	47.3224	44.816	40.2141	38.382	62.7494	46.7567	38.638	41.4913	49.771	34.2429	11.7955	9.83105	9.28036	9.36296	9.42536	9.59212	7.81482	8.51687	8.09014	9.17812	7.11273	0.0276495
tr|Q86PD3|Q86PD3_DROME	CG30022	8	1013.55	890.824	1101.34	826.848	769.784	1889.86	1526.68	927.172	1106.04	1535.43	1136.81	8.58671	7.4263	9.15168	7.72517	7.58555	11.5926	10.2393	8.20112	8.65402	11.362	9.47548	0.027898
sp|Q9V431|API5_DROME	Aac11	8	1305.29	1320.17	1260.14	1119.12	1075.53	1448.06	1265.19	1124.15	1115.32	1539.33	985.577	10.1236	10.0752	9.58613	9.57203	9.70254	8.13175	7.76825	9.10295	7.98898	10.428	7.52054	0.0279171
tr|O76137|O76137_DROME	TM4SF	6	638.546	858.028	785.982	797.512	736.307	917.904	835.284	753.727	737.447	637.547	531.448	8.12053	10.7372	9.80398	11.1848	10.8915	8.45201	8.40944	10.0078	8.6614	7.08186	6.64943	0.0279265
tr|O97454|O97454_DROME	l(1)10Bb	2	334.819	280.998	319.461	255.384	228.316	357.361	319.615	243.4	248.226	298.516	291.396	11.1071	9.17261	10.3946	9.34297	8.80974	8.58359	8.3938	8.43029	7.60507	8.64971	9.51055	0.0281848
sp|O97125|HSP68_DROME	Hsp68	22	3991.71	3696.03	3803.16	3291.31	3062.62	6863.49	5764.97	3709.87	4134.21	4579.03	4492.72	9.03189	8.22913	8.44038	8.21276	8.06026	11.2444	10.3266	8.76415	8.63928	9.04975	10.0014	0.0282783
tr|Q9V420|Q9V420_DROME	Su(P)	2	434.341	411.226	500.336	407.273	400.802	492.013	471.103	431.792	407.47	493.18	363.522	9.46308	8.81619	10.6921	9.78561	10.1571	7.76156	8.12565	9.82217	8.19903	9.38534	7.79226	0.0284114
tr|Q9VLX6|Q9VLX6_DROME	Dmel\CG7191	3	103.776	81.4453	107.04	106.053	77.823	393.851	260.032	107.222	128.447	281.356	144.7	6.46135	4.98989	6.53687	7.28199	5.63599	17.7553	12.8172	6.97014	7.3861	15.3012	8.86393	0.0284504
tr|Q9VC05|Q9VC05_DROME	Osbp	5	612.275	649.884	564.624	536.785	487.117	669.089	640.014	566.559	536.155	663.768	518.107	9.98575	10.4296	9.03216	9.65463	9.24068	7.90113	8.26351	9.64741	8.07588	9.4557	8.31353	0.0284811
sp|Q9W401|CISY_DROME	kdn	72	9458.01	10086.1	10012.3	8624.96	8276.73	9687.12	11316	8269.82	10594.6	10146.7	7930.89	9.51518	9.9848	9.87982	9.56919	9.68528	7.05639	9.01262	8.68649	9.84389	8.91631	7.85002	0.0285742
sp|P16568|BICD_DROME	BicD	5	201.329	175.409	205.575	169.35	170.568	412.467	301.231	206.156	255.745	396.564	211.053	8.0425	6.89502	8.05476	7.46054	7.92535	11.9301	9.52632	8.59828	9.43532	13.837	8.29483	0.0286787
sp|P80455|RS12_DROME	RpS12	16	1478.18	1505.57	1827.3	1620.99	1332.92	3677.97	3131.52	1545.47	1956.44	2789.49	1926.03	7.04429	7.06009	8.54118	8.51905	7.3884	12.6908	11.8143	7.68957	8.61077	11.6112	9.03035	0.0288698
tr|A0A0B4KFG1|A0A0B4KFG1_DROME	Dmel\CG2698	1	50.0894	61.8083	67.1894	64.2453	62.8602	54.0204	56.5839	58.3692	60.727	60.9222	51.6922	8.00426	9.71899	10.5311	11.3219	11.6839	6.25035	7.15829	9.73846	8.96236	8.50343	8.12703	0.0289336
sp|P23226|MA205_DROME	Map205	11	683.166	661.528	676.822	650.076	521.31	1505.89	1247.82	691.818	828.524	817.497	833.921	8.11221	7.72966	7.88289	8.51291	7.20021	12.9472	11.7302	8.57701	9.08622	8.47896	9.74248	0.0292045
tr|Q9VQ94|Q9VQ94_DROME	Sec24CD	17	1362.84	1319.25	1331.41	1178.31	1085.83	1662.52	1567.07	1213.97	1248.2	1467.8	1075.91	9.92272	9.45174	9.50814	9.4612	9.19568	8.76443	9.03265	9.22837	8.39334	9.3346	7.70714	0.0292617
tr|Q0E8E8|Q0E8E8_DROME	Mpcp2	30	6221.03	7255.1	6649.78	6308.04	6155.42	5220.5	6604.6	6876.77	6352.38	4676.8	5666.89	9.46678	10.8638	9.92533	10.5861	10.8952	5.75205	7.9566	10.9259	8.92774	6.2163	8.4843	0.0293443
sp|P28668|SYEP_DROME	GluProRS	25	3319.43	3081.88	3328.74	2807.74	2591.01	5085.54	4765.1	3210.24	3649.19	5092.44	3409.28	8.80346	8.04275	8.659	8.21198	7.99274	9.76558	10.0047	8.88912	8.93823	11.7967	8.89579	0.029395
sp|Q9VCG4|NDC1_DROME	Ndc1	1	96.2314	117.632	95.7912	88.3866	82.1729	88.3722	77.7765	101.6	86.9015	93.1412	81.8296	9.89271	11.8993	9.65877	10.0204	9.8257	6.57787	6.32977	10.9049	8.2507	8.36341	8.27638	0.0295017
sp|P25991|SUF_DROME	su(f)	1	52.4677	53.1027	51.2109	46.6006	45.9391	59.3848	52.8232	47.2871	48.085	61.6383	37.4238	9.91769	9.8772	9.49464	9.71428	10.1004	8.12764	7.90468	9.33238	8.39447	10.1768	6.95982	0.0295453
sp|P40797|PNUT_DROME	pnut	16	3153.33	3041.06	2777.33	2523.6	2411.81	3739.19	3214.67	2792.26	2693.71	2987.29	2525.24	10.4389	9.90627	9.01803	9.21314	9.28679	8.96262	8.42488	9.65103	8.23573	8.63788	8.22471	0.0296512
sp|Q8MM24|IDGF1_DROME	Idgf1	3	95.0494	99.224	93.1151	89.6043	77.2967	379.649	154.954	107.769	129.561	291.422	190.972	6.15242	6.31993	5.91173	6.39626	5.81961	17.793	7.94036	7.28319	7.74526	16.4764	12.1618	0.0298029
sp|Q9VYA0|NADE_DROME	CG9940	3	154.493	166.529	170.603	157.487	117.062	312.491	299.315	194.844	181.364	208.048	169.588	7.80957	8.28337	8.45868	8.77937	6.88288	11.4374	11.9781	10.2834	8.46709	9.18597	8.43422	0.0300336
tr|Q9VK12|Q9VK12_DROME	Dmel\CG5945	21	2726.53	2716.13	2772.1	2138.08	2234.59	4495.51	3653.74	2989.45	3035.04	3042.77	3722.3	8.66473	8.49365	8.64075	7.49324	8.25998	10.3441	9.19228	9.91899	8.90788	8.44612	11.6382	0.0301671
tr|Q9VF28|Q9VF28_DROME	Arpc3A	1	37.5873	32.4988	41.7197	29.448	32.6461	63.1415	77.9134	42.9715	53.6347	46.2839	38.571	8.15149	6.93525	8.87432	7.04292	8.235	9.91475	13.3767	9.72989	10.7425	8.76737	8.22978	0.0304003
tr|Q9VBI3|Q9VBI3_DROME	Vps2	4	422.877	433.325	572.532	508.075	331.271	1156.84	970.323	457.886	577.012	758.034	638.859	6.75104	6.80721	8.96508	8.9451	6.15143	13.3721	12.2635	7.63212	8.50759	10.5703	10.0344	0.0304669
tr|A0A0B4K859|A0A0B4K859_DROME	Nup188	1	31.2646	35.0395	24.1366	28.32	31.292	29.5477	28.1482	29.1544	29.4752	28.2154	24.9642	10.1643	11.2094	7.69659	10.1536	11.833	6.95535	7.24462	9.896	8.85006	8.01224	7.98497	0.0306183
tr|Q7K4T8|Q7K4T8_DROME	CG8520	3	486.481	448.021	494.311	395.796	343.116	421.084	398.347	412.961	459.608	476.223	294.408	10.9833	9.95328	10.9463	9.85465	9.01044	6.88349	7.11986	9.7344	9.58344	9.39123	6.53958	0.0306292
tr|M9NE66|M9NE66_DROME	nwk	1	109.785	101.623	106.975	97.2952	68.126	149.896	67.218	37.7952	37.7684	107.29	41.0935	12.5975	11.4745	12.0399	12.3122	9.09267	12.4538	6.10617	4.52804	4.00255	10.7534	4.63924	0.0306419
sp|Q868Z9|PPN_DROME	Ppn	72	9065.26	7867.74	8579.1	7553.88	6446.67	17450.3	12664.6	8388.16	9378.46	14040.4	9688.98	8.80741	7.52172	8.17537	8.09355	7.28517	12.2756	9.74093	8.50875	8.4152	11.9149	9.26142	0.030644
sp|P07668|CLAT_DROME	ChAT	19	1781.33	1729.01	1715.96	1429.64	1261.23	2138.78	1719.47	1328.46	1330.52	1898.66	1177.2	10.7622	10.2791	10.1687	9.52546	8.86317	9.35612	8.22421	8.37989	7.42412	10.0196	6.99746	0.0307848
sp|Q24212|STNB_DROME	stnB	30	3538.67	3503.66	2836.58	2866.21	2536.06	3638.15	3541.38	2932.12	3194.51	2809.65	2659.79	10.9219	10.6409	8.58721	9.75592	9.10448	8.13038	8.65312	9.44871	9.10602	7.57451	8.07678	0.0308728
tr|Q9VRM5|Q9VRM5_DROME	Msr-110	6	562.833	582.041	644.267	562.969	490.59	807.867	697.719	518.706	608.755	608.213	514.491	9.02339	9.18211	10.131	9.95349	9.1484	9.3778	8.85547	8.68246	9.01359	8.51705	8.1152	0.0309803
sp|P31007-4|DLG1_DROME		10	1383.78	1442.1	1288.82	1321.64	1254.47	1468.4	1624.82	1254.89	1339.51	1179	1394.21	9.68902	9.9359	8.85122	10.2053	10.2167	7.44437	9.00656	9.17381	8.66211	7.21057	9.60445	0.0309861
tr|Q9VLT3|Q9VLT3_DROME	Mcr	20	2626.93	2790.36	2638.41	2336.79	2130.96	3037.17	2410.67	2451.49	2404.84	2987.22	1874.97	9.96628	10.417	9.81804	9.77699	9.40364	8.34305	7.24041	9.7106	8.42628	9.89909	6.99859	0.031017
tr|Q7KJ73|Q7KJ73_DROME	Tsp42Ee	4	476.103	561.371	492.994	537.305	528.132	401.205	410.525	558.444	493.012	284.599	428.185	9.44158	10.9545	9.58922	11.7507	12.1821	5.76078	6.44502	11.5626	9.02955	4.9297	8.35423	0.0310471
tr|Q9W1F8|Q9W1F8_DROME	Orcokinin	5	486.32	536.254	509.15	588.713	530.432	1032.64	956.954	846.881	732.747	562.083	852.554	6.77744	7.35382	6.95965	9.04791	8.59824	10.4199	10.5579	12.3225	9.43111	6.84207	11.6895	0.0311866
sp|P13706-2|GPDA_DROME		113	13108.8	13531.5	14343.9	11805.1	11900.3	20296.7	17864.4	13155.3	16687.9	19801.7	14945.9	8.33151	8.46263	8.94181	8.27429	8.79741	9.34021	8.98856	8.72956	9.79552	10.9927	9.34575	0.0312651
tr|Q9VDC2|Q9VDC2_DROME	Idi	4	241.628	211.461	263.313	203.788	177.61	476.819	456.606	208.505	269.231	429.906	290.407	8.12579	6.99758	8.68537	7.55784	6.9474	11.6103	12.1563	7.32093	8.36197	12.628	9.60853	0.0312916
tr|A1Z6H0|A1Z6H0_DROME	kune	3	177.217	226.825	188.646	188.504	187.584	216.22	237.235	186.248	184.717	142.491	169.648	8.80666	11.0916	9.19499	10.3306	10.8427	7.77987	9.33309	9.66337	8.47769	6.18495	8.29442	0.0312964
tr|D1YSG0|D1YSG0_DROME	bt	7	1359.78	1253.14	1421.37	1213.37	1008.91	1385.71	1494.75	1246.24	1294.16	1075.84	870.461	10.4777	9.50159	10.7424	10.3108	9.04246	7.7311	9.11817	10.0261	9.20982	7.24084	6.59901	0.0313066
tr|Q8SYJ2|Q8SYJ2_DROME	ND-MLRQ	14	1944.69	1811.01	2316.64	1859.28	1614.51	4048.13	3390.59	2024.57	2543.26	3354.52	2008.75	7.80635	7.15348	9.12125	8.23083	7.53832	11.7658	10.7749	8.4852	9.42874	11.7617	7.93332	0.0313767
tr|M9MRD6|M9MRD6_DROME	Msp300	165	20527.1	20647.2	23416.9	19625	15908.4	21780.8	21119.8	19482.1	21180.5	21367.7	14101.5	9.8268	9.72623	10.9954	10.3608	8.85823	7.54969	8.00415	9.73759	9.36452	8.93481	6.64173	0.0315449
sp|P53501|ACT3_DROME	Act57B	95	9125.61	9913.31	8583.95	8521.43	7572.61	6581.05	7934.8	9128.56	9705.82	5210.36	5209.11	10.7711	11.5137	9.93764	11.092	10.3963	5.62425	7.41439	11.2495	10.5802	5.37167	6.04914	0.031802
tr|Q7JR49|Q7JR49_DROME	VhaAC45	4	375.15	385.38	396.744	388.874	360.175	336.411	471.528	360.139	409.732	310.877	320.713	9.49826	9.60124	9.85252	10.858	10.6069	6.16709	9.45121	9.52008	9.58085	6.87497	7.9889	0.031868
tr|Q9VIF2|Q9VIF2_DROME	Dmel\CG9248	12	1745.55	1577.21	1681.01	1437.54	1382.01	1690.57	1872.29	1513.75	1674.33	1645.14	1534.24	10.3173	9.17322	9.74544	9.37031	9.50125	7.23498	8.76087	9.34154	9.13985	8.49335	8.92191	0.0318802
tr|Q9VXA5|Q9VXA5_DROME	Dmel\CG4829	9	1014.71	1155.94	1051.36	1045.05	1014.77	1134.37	1199.73	971.094	1045.57	729.256	1082.14	9.25111	10.3702	9.40159	10.5073	10.7611	7.4882	8.65918	9.24367	8.8038	5.80731	9.7066	0.0318915
tr|Q6IGW6|Q6IGW6_DROME	CG34200	1	132.799	126.831	114.252	115.642	111.762	109.295	143.178	129.383	105.438	92.6227	93.5674	10.8399	10.1872	9.14725	10.4099	10.6111	6.45952	9.25222	11.0265	7.94861	6.60373	7.51424	0.0318979
sp|Q9VVI9|CHMP5_DROME	Vps60	7	593.708	524.955	525.241	628.106	479.577	1344.98	1247.48	622.913	658.1	836.357	723.992	7.87582	6.85242	6.83407	9.18876	7.39976	12.9184	13.1008	8.62744	8.06269	9.69076	9.44905	0.0319391
sp|Q9W1G0|TALDO_DROME	Taldo	16	2616.03	2782.96	2233.89	2363.88	2352.74	3887.87	3876.24	3167.08	3033.24	2990.02	3104.89	8.56388	8.96466	7.17278	8.53403	8.95855	9.21532	10.0457	10.8248	9.17064	8.54959	10.0001	0.031995
sp|P12428|BROWN_DROME	bw	2	89.3524	64.9208	135.788	56.4963	61.0044	503.439	265.5	152.883	174.172	677.336	201.035	4.24622	3.03584	6.32929	2.96085	3.37205	17.3226	9.98853	7.58554	7.64433	28.1153	9.39938	0.0320099
tr|Q9V9U7|Q9V9U7_DROME	Dmel\CG1890	2	173.828	159.461	178.683	197.569	154.982	348.544	418.978	212.974	235.404	212.511	247.055	7.37604	6.6582	7.43677	9.24534	7.64929	10.7086	14.0746	9.43542	9.22534	7.87641	10.314	0.0320419
sp|Q9VW26|OAT_DROME	Oat	12	1905.42	1766.8	1651.27	1417.36	1643.17	1893.45	1788.18	1529.33	1590.55	1612.1	1808.26	10.7182	9.77953	9.11061	8.7925	10.751	7.71181	7.96313	8.98182	8.26312	7.92076	10.0075	0.0321189
tr|Q9VTW8|Q9VTW8_DROME	Ncc69	39	3776.17	4348.59	4630.94	4002.76	3839.08	4919.78	4031.35	3557.19	3552.87	5299.82	3099.46	8.8013	9.97339	10.5867	10.2886	10.4078	8.30256	7.43853	8.65633	7.64786	10.7895	7.10744	0.0323382
sp|P08570|RLA1_DROME	RpLP1	13	1440.69	1382.25	1605.67	1786.02	1441.03	3048.77	3215.95	1661.98	1934.36	2270.91	1936.34	7.13732	6.7383	7.80223	9.7578	8.30375	10.936	12.6129	8.5965	8.85049	9.82671	9.43795	0.0323687
tr|Q8MSI2|Q8MSI2_DROME	Scp1	34	3762.67	5835.37	5060.69	3826.98	6001.07	7873.21	11536.7	5074.89	8894.85	10046.3	7277.63	5.37897	8.20862	7.09595	6.03337	9.97856	8.1494	13.0565	7.57462	11.7437	12.5445	10.2359	0.0325312
tr|Q9W3K9|Q9W3K9_DROME	Ldsdh1	25	3570.1	3835.94	3793.89	3250.11	3380.45	5610.42	5442.87	4107.6	3858.58	4867.44	4034.88	8.29738	8.77266	8.64855	8.33028	9.13843	9.4412	10.0145	9.96736	8.28235	9.88108	9.2262	0.0325609
tr|Q7K3Z8|Q7K3Z8_DROME	Dmel\CG17292	1	64.2462	62.9279	85.5484	69.1287	55.7207	192.952	119.438	79.4019	90.8556	172.28	87.5633	6.4972	6.26212	8.48572	7.70971	6.55438	14.1286	9.5623	8.38381	8.48586	15.218	8.7123	0.0326654
tr|Q8STB9|Q8STB9_DROME	Dg	4	375.648	466.432	396.044	403.518	421.012	479.094	376.694	381.224	377.884	315.705	436.09	8.82898	10.7874	9.13	10.4591	11.5096	8.15307	7.00905	9.35494	8.20263	6.48118	10.0841	0.0328287
sp|Q99323|MYSN_DROME	zip	51	6351.4	6484.53	6151.26	5887.33	5168.62	7243.4	8053.92	5659.45	5888.04	6769.47	5653.1	9.66547	9.71026	9.18154	9.88036	9.1488	7.98117	9.7029	8.99205	8.27541	8.99811	8.46392	0.0328505
tr|A1Z8Y3|A1Z8Y3_DROME	Cpr49Ab	7	488.339	540.613	521.145	537.015	538.366	503.703	483.247	414.967	357.625	258.57	625.075	9.57237	10.4276	10.0197	11.6087	12.2747	7.14897	7.49908	8.49264	6.47427	4.4271	12.0548	0.0330234
sp|Q24368|ISWI_DROME	Iswi	3	691.357	675.044	606.287	532.207	481.998	749.177	602.896	548.975	514.935	705.676	403.719	11.1872	10.7485	9.62265	9.4973	9.07194	8.77757	7.72329	9.27476	7.69549	9.97395	6.42731	0.0331232
tr|Q9U4G1|Q9U4G1_DROME	bdl	29	2994.27	3464.68	2882.51	2941.55	3113.63	2922.3	2997.01	3140.32	2996.29	2439.45	2969.38	9.45068	10.7605	8.92361	10.2388	11.4308	6.67833	7.48861	10.3485	8.73415	6.72523	9.22081	0.0331362
sp|Q27415|NLP_DROME	Nlp	8	1344.02	1096.86	1316.95	1145.31	990.547	2895.28	2157.35	1170.18	1334.23	2017.97	1768.47	8.45772	6.792	8.12858	7.94825	7.25035	13.192	10.7475	7.68832	7.75432	11.0919	10.9491	0.0331942
sp|Q9VFS8|PSMD9_DROME	CG9588	4	202.352	195.516	219.577	232.259	198.516	440.003	354.566	214.32	251.79	329.202	264.387	7.49338	7.12446	7.97545	9.48514	8.55071	11.7977	10.3946	8.28637	8.61141	10.6482	9.63257	0.0333022
tr|Q9I7N0|Q9I7N0_DROME	MRP	21	2198.04	2512.71	2489.59	2301.24	2056.34	2467.06	2562.64	2457.51	2274.95	2388.72	1812.92	9.01053	10.1357	10.0101	10.4034	9.80496	7.3226	8.31655	10.5182	8.61294	8.55309	7.31181	0.0333697
tr|Q9W350|Q9W350_DROME	c11.1	7	630.252	669.708	610.461	556.87	497.676	702.503	579.651	534.888	546.677	755.924	469.371	10.11	10.5711	9.60487	9.85123	9.28579	8.15934	7.36111	8.95839	8.09901	10.5915	7.4077	0.033583
sp|P11147|HSP7D_DROME	Hsc70-4	113	16980.5	16810.4	15952.2	15043.9	14950.2	27131.8	28397.6	17496.7	21232.2	17731.8	21934.1	8.48093	8.26171	7.81468	8.28617	8.68513	9.81166	11.2283	9.12389	9.79384	7.73551	10.7781	0.0336776
sp|P27779|CUP7_DROME	Edg78E	6	549.737	426.386	821.173	596.437	383.595	2349.22	1461.71	540.792	744.313	1615.73	1020.12	5.8459	4.46168	8.56504	6.99459	4.74467	18.088	12.3055	6.00424	7.31	15.0075	10.6728	0.0338088
tr|Q9VNC3|Q9VNC3_DROME	Hcs	5	473.246	512.119	437.957	418.423	410.504	451.455	486.896	460.549	470.234	343.646	411.598	10.1159	10.7718	9.18219	9.86355	10.2064	6.98718	8.23937	10.2784	9.28316	6.4161	8.65609	0.0340297
tr|Q8SYX2|Q8SYX2_DROME		3	284.559	283.284	291.099	250.47	231.681	294.239	284.914	286.362	282.277	250.65	235.924	10.0061	9.80193	10.0399	9.71286	9.47583	7.49138	7.93132	10.5133	9.16709	7.69842	8.16196	0.0342024
sp|Q9I7U4-3|TITIN_DROME		261	34573.1	32412.8	38182.3	31046.3	25099.2	33449.2	32114.6	30278.1	33942.7	35194.3	19943.7	10.4666	9.65572	11.3378	10.3653	8.83823	7.33206	7.69684	9.57038	9.49032	9.30647	5.94027	0.0342051
tr|E1JH64|E1JH64_DROME	shot	7	952.611	928.169	1190.64	912.298	813.406	1135.12	889.265	820.784	874.215	1177.13	591.683	9.73392	9.3325	11.933	10.2804	9.66753	8.39817	7.19356	8.75653	8.25003	10.5061	5.9483	0.0342162
sp|P91926|AP2A_DROME	AP-2alpha	33	5599.83	6173.49	4650	5044.88	4602.18	4393.45	5247.4	5621.22	4900.08	3951.9	4252.76	10.6627	11.5671	8.68449	10.5936	10.1928	6.05718	7.91004	11.1752	8.61712	6.57269	7.96702	0.0342178
tr|Q0E993|Q0E993_DROME	ValRS	16	2604.84	2381.27	2448.21	2219.7	2016.98	3526.37	3404.85	2582.87	2875.99	3392.13	2447.86	9.26456	8.33396	8.54064	8.70641	8.34414	9.08119	9.587	9.59131	9.44706	10.538	8.56568	0.034267
sp|Q24319|OST48_DROME	Ost48	7	1192.92	1222.14	1320.21	1154.16	1074.66	1354.51	1436.37	1226.62	1268.04	1247.4	1041.83	9.24926	9.32429	10.0401	9.86876	9.69177	7.60412	8.81664	9.92972	9.08017	8.44782	7.94738	0.0345764
tr|A1Z7S3|A1Z7S3_DROME	Rab32	27	3442.58	4432.08	3493.21	3583.6	3663.83	3220.07	3495.26	3665.53	3637.92	3098.19	3657.88	9.05129	11.4665	9.00842	10.3907	11.2046	6.13003	7.27523	10.0622	8.83374	7.11504	9.46209	0.0346479
tr|Q9V3G8|Q9V3G8_DROME	Dmel\CG16886	15	5017.67	4440.81	5852.98	3587.08	5107.01	6230.17	4102.01	3618.13	4888.04	4696.77	3830.07	10.2516	8.92789	11.729	8.0822	12.1364	9.21634	6.63476	7.71797	9.22332	8.38166	7.69885	0.0348028
tr|Q8IQI5|Q8IQI5_DROME	CG10982	1	91.8461	87.8524	92.844	75.6298	77.7561	112.683	87.8084	81.7491	85.0136	102.109	72.4756	9.99772	9.41007	9.9127	9.07892	9.84489	8.88116	7.56689	9.29083	8.54661	9.7084	7.76182	0.0348091
sp|Q9VGR2|NDUF7_DROME	CG17726	4	362.476	343.119	387.11	290.215	287.49	715.228	510.704	368.105	417.397	629.382	381.71	8.32986	7.75894	8.72551	7.35494	7.68453	11.9007	9.29113	8.83205	8.85876	12.6333	8.63025	0.0348327
tr|A8Y541|A8Y541_DROME		3	785.614	913.866	771.139	789.934	808.122	645.384	826.573	805.494	797.602	688.258	794.004	9.42663	10.7902	9.07565	10.4529	11.2787	5.60707	7.8518	10.0912	8.83891	7.21343	9.37349	0.0348431
sp|Q02645-3|HTS_DROME		2	343.896	369.938	261.715	309.32	291.011	238.854	344.852	272.859	297.416	170.563	314.318	11.065	11.7125	8.25942	10.9757	10.891	5.56451	8.78409	9.16627	8.83797	4.79348	9.95002	0.0348493
tr|Q9VSU3|Q9VSU3_DROME	BcDNA:RH39779	2	99.9302	81.3502	112.246	88.7215	75.6384	194.267	144.277	92.6285	109.717	152.233	122.265	8.45378	6.77192	9.31371	8.27721	7.44274	11.8994	9.66256	8.18145	8.57222	11.2488	10.1763	0.0348878
tr|A1ZBU6|A1ZBU6_DROME	CG30151	2	134.86	98.1984	142.812	112.103	77.239	536.392	256.483	124.034	195.052	321.553	171.742	6.96615	4.99129	7.23556	6.38598	4.64069	20.0615	10.4884	6.68931	9.30518	14.5079	8.72806	0.0349012
tr|Q8INX7|Q8INX7_DROME	Fas3	8	975.888	1053.11	1116.73	980.953	930.828	1182.37	1052.52	1010.33	1048.79	1073.32	1034.3	8.92043	9.47237	10.0123	9.8886	9.89673	7.82547	7.61653	9.6423	8.854	8.56956	9.30174	0.0349945
tr|Q9VG81|Q9VG81_DROME	Sccpdh2	18	2330.86	2545.41	2183.96	2026.12	2273.81	2216.72	2470.65	2202.21	2062.74	1747.1	2385.1	9.92075	10.6607	9.1174	9.5103	11.2569	6.83141	8.32493	9.7863	8.10845	6.49515	9.98772	0.0350955
tr|Q9VML2|Q9VML2_DROME	bchs	7	692.261	714.831	704.683	607.836	521.17	825.519	755.347	571.352	590.283	794.737	493.079	10.0619	10.2238	10.0462	9.74306	8.81097	8.68772	8.69152	8.67048	7.9238	10.0896	7.05109	0.0353026
tr|Q95U30|Q95U30_DROME	alpha-Est5	6	912.889	858.398	954.718	750.739	769.262	1280.03	1300.6	875.079	991.756	1076.24	1022.66	8.99494	8.32277	9.22684	8.15774	8.81639	9.13211	10.1453	9.00241	9.02506	9.26259	9.91386	0.0353929
sp|O97067|PTH2_DROME	CG1307	5	552.196	521.393	566.981	429.477	435.166	714.693	499.171	398.964	400.574	603.942	402.654	10.5704	9.82114	10.6454	9.06647	9.68922	9.90576	7.56463	7.97375	7.08183	10.098	7.58335	0.0354459
tr|Q9VW58|Q9VW58_DROME	Dmel\CG8004	4	241.44	309.403	224.632	253.682	255.352	183.347	213.635	271.221	242.99	166.383	221.759	9.59627	12.1009	8.75715	11.1195	11.8051	5.2764	6.72212	11.2551	8.91963	5.77624	8.67173	0.035476
sp|P42282|TTKA_DROME	ttk	1	227.724	189.958	225.665	146.472	152.44	228.145	187.874	162.289	156.31	217.018	145.601	11.7665	9.65817	11.4367	8.34629	9.16164	8.53533	7.68504	8.75505	7.45916	9.79439	7.40175	0.0357318
sp|P22817|IDE_DROME	Ide	13	1588.99	1611.07	1478.07	1411.39	1340.73	1485.79	1602.9	1529.17	1628.97	1309.4	1328.93	10.1618	10.1382	9.27129	9.95395	9.97298	6.8798	8.11512	10.2102	9.62112	7.31414	8.36144	0.0357617
sp|A1ZAX1|EIF3C_DROME	eIF3c	12	2415.17	2315.43	2172.66	2029.91	2015.64	2529.46	2677.32	2211.74	2270.3	2381.09	2077.46	10.1102	9.5377	8.92078	9.3711	9.81437	7.66676	8.87267	9.6667	8.77731	8.70627	8.55613	0.035814
tr|Q95R34|Q95R34_DROME	CG18842	1	83.0597	76.6178	77.2143	68.3117	61.8283	48.6911	60.7719	65.227	93.9696	53.71	38.9249	11.7832	10.6955	10.744	10.6873	10.2022	5.0014	6.8252	9.66118	12.3119	6.65533	5.43288	0.0358965
sp|Q9VCA2|ORCT_DROME	Orct	1	132.945	124.458	169.128	140.394	125.357	172.539	140.984	126.333	110.696	163.18	105.898	9.23658	8.50865	11.5253	10.7569	10.1303	8.67955	7.75443	9.16404	7.10291	9.9026	7.23866	0.035987
tr|Q9VP55|Q9VP55_DROME	Cpr78Cb	2	102.678	108.635	128.473	140.809	142.47	310.533	204.471	158.951	147.79	191.179	204.817	5.98968	6.23584	7.35082	9.05852	9.66687	13.1161	9.44276	9.68101	7.96226	9.74113	11.755	0.0359984
tr|Q9VRJ5|Q9VRJ5_DROME	CHMP2B	6	386.126	411.492	454.315	409.949	295.081	1110.77	778.674	417.889	472.232	850.209	502.531	6.94202	7.27976	8.01146	8.12807	6.1707	14.4595	11.0829	7.84421	7.84111	13.3514	8.88896	0.0361783
tr|Q8T9H0|Q8T9H0_DROME	38E.22	4	112.841	107.986	111.193	114.956	85.1023	273.619	219.399	107.62	121.25	221.847	143.121	7.60046	7.15714	7.34596	8.53897	6.66731	13.3441	11.699	7.56828	7.54258	13.0518	9.48436	0.036438
tr|Q7JVG2|Q7JVG2_DROME	Aps	3	77.0844	72.1614	90.9679	74.3246	62.1162	194.704	128.645	76.2668	102.039	147.207	91.0071	7.51063	6.91853	8.69352	7.98625	7.03965	13.7358	9.92301	7.75848	9.18208	12.528	8.72402	0.036468
tr|Q7K304|Q7K304_DROME	Drep2	5	461.785	466.804	461.395	452.765	363.648	655.819	488.927	364.603	377.167	501.126	386.14	9.81579	9.7638	9.61958	10.6135	8.99089	10.0935	8.22755	8.09165	7.4043	9.30412	8.07535	0.0364914
sp|Q9W385|FRDA_DROME	fh	1	46.8503	40.1395	50.8454	48.9589	29.7338	104.666	86.4433	45.6511	51.5503	85.9908	55.3658	7.889	6.6509	8.39768	9.09163	5.82366	12.761	11.5234	8.02587	8.01689	12.6475	9.17239	0.036589
tr|Q9VVL5|Q9VVL5_DROME	Dmel\CG5567	5	670.684	646.293	655.29	594.414	539.477	1122.79	898.546	658.187	670.974	992.748	817.901	8.67031	8.22139	8.30899	8.47436	8.11196	10.5096	9.19598	8.88377	8.01102	11.2098	10.4028	0.0367534
sp|P61851|SODC_DROME	Sod1	29	4394.28	4233.89	5094.09	4751.63	3611.55	11734.9	9332.82	4626.58	5076.79	6659.04	6814.33	7.21285	6.83845	8.20131	8.60126	6.89523	13.9466	12.1275	7.92885	7.69614	9.54715	11.0046	0.0367693
tr|Q9VKG4|Q9VKG4_DROME	CG6528	1	39.7211	34.5505	52.3786	63.686	36.6659	282.063	150.026	61.7331	99.468	104.859	68.986	4.53046	3.8777	5.85967	8.01062	4.8643	23.2937	13.5466	7.35141	10.4778	10.4465	7.7413	0.0368875
tr|Q7K2Q8|Q7K2Q8_DROME	Trs31	3	341.655	342.936	284.801	284.757	265.911	304.607	346.052	313.297	302.083	309.036	256.726	10.6604	10.5293	8.71616	9.79854	9.65069	6.88172	8.54807	10.2064	8.70517	8.42245	7.88111	0.0369585
sp|P91875|RPA1_DROME	RpI1	2	303.12	287.898	294.466	263.022	247.723	329.881	325.24	255.532	283.042	352.313	247.44	10.0068	9.35226	9.53481	9.57573	9.51222	7.8851	8.5001	8.80756	8.62969	10.159	8.03675	0.0369999
tr|Q9VL91|Q9VL91_DROME	zf30C	1	29.4332	35.9606	35.8014	29.4764	31.9931	38.5378	33.1612	29.6764	33.4791	26.9781	34.2634	8.58139	10.3168	10.2381	9.47754	10.8496	8.13538	7.65405	9.03364	9.01486	6.87029	9.82838	0.0372137
tr|Q9VPN1|Q9VPN1_DROME	Dmel\CG3625	1	229.691	218.85	231.582	178.376	197.907	230.358	214.731	165	154.559	284.438	166.619	10.6177	9.95483	10.5	9.09339	10.6411	7.71015	7.85822	7.96349	6.59854	11.4847	7.57782	0.0374111
sp|Q9VF08|TIM16_DROME	blp	5	861.982	797.331	810.05	745.803	682.572	1318.39	1192.21	794.018	885.775	1013.49	873.604	9.22128	8.39326	8.49969	8.79869	8.49333	10.2119	10.0969	8.86859	8.75148	9.47013	9.19474	0.0380012
sp|Q9V9Z1|RM32_DROME	mRpL32	1	140.004	123.431	151.322	115.681	95.326	184.277	129.113	57.7795	75.1746	139.935	71.7818	11.6034	10.0662	12.3011	10.5732	9.18948	11.0582	8.47138	4.99975	5.75413	10.1301	5.85314	0.0380437
tr|Q9VX36|Q9VX36_DROME	ND-24	21	2623.26	2310.87	3455.41	2336.6	2025.19	5490.78	4818.99	2426.73	3608.9	4716.14	3000.78	7.72732	6.69826	9.98355	7.59054	6.93888	11.711	11.2379	7.46346	9.8181	12.1344	8.69667	0.0381001
tr|Q9VHA8|Q9VHA8_DROME	P58IPK	6	818.009	688.716	978.031	610.827	656.792	2054.97	1373.6	717.875	960.95	1770.43	1130.04	7.60011	6.29652	8.91276	6.25865	7.09783	13.8241	10.1033	6.96373	8.2457	14.3676	10.3297	0.0383733
tr|Q9W2Y5|Q9W2Y5_DROME	ZAP3	1	16.2406	11.8989	18.7879	12.2435	15.7721	51.561	32.994	15.2486	18.6339	50.4484	28.1189	6.58747	4.74922	7.47468	5.47675	7.44119	15.1429	10.5948	6.4577	6.98049	17.8734	11.2214	0.0387815
tr|E1JHT6|E1JHT6_DROME	Rtnl1	30	5748.45	6331.3	6490.53	5883.56	5123.85	7763.64	7591.5	5842.89	6021.55	6605.29	5568.56	8.79857	9.53571	9.74404	9.93121	9.12208	8.60394	9.19877	9.33727	8.51206	8.83072	8.38563	0.0391211
tr|Q9VQI5|Q9VQI5_DROME	CG3098	3	164.725	171.767	159.684	143.711	133.484	237.261	236.804	151.184	200.694	203.632	169.124	8.90004	9.13211	8.46236	8.56294	8.38876	9.28174	10.1289	8.52844	10.0146	9.60996	8.99019	0.0391567
tr|Q9VJZ1|Q9VJZ1_DROME	Dmel\CG9302	3	433.329	431.276	353.012	342.546	322.394	362.134	386.944	354.475	366.223	255.481	391.474	11.2791	11.0461	9.01246	9.83277	9.76066	6.8249	7.97343	9.63325	8.80373	5.80842	10.0251	0.0391823
tr|Q9VSH5|Q9VSH5_DROME	Dmel\CG13670	4	358.512	312.097	400.605	325.867	274.856	1111.54	816.39	311.322	390.434	870.839	528.237	6.95502	5.95776	7.6227	6.97165	6.20206	15.6132	12.5381	6.30574	6.99532	14.7562	10.0822	0.039306
tr|A0A0B4LGF5|A0A0B4LGF5_DROME	Opa1	25	2866.29	3085.16	2546.85	2613.77	2517.84	2985.45	3084.32	2860.87	2690.13	2401.43	2543.09	9.92287	10.5098	8.64805	9.97896	10.1387	7.48338	8.45313	10.3406	8.60113	7.26157	8.66184	0.0393309
tr|Q960U8|Q960U8_DROME	mdy	3	170.088	170.54	190.48	156.63	162.943	487.74	311.045	211.147	206.874	524.032	255.141	6.52518	6.43789	7.16747	6.62666	7.27094	13.5481	9.44676	8.45736	7.32976	17.5598	9.63009	0.0394162
tr|Q8IML5|Q8IML5_DROME	Vha100-1	2	266.482	339.993	312.409	269.377	265.367	188.779	297.587	310.529	284.994	170.702	228.836	9.35965	11.7506	10.7625	10.434	10.8411	4.80083	8.27459	11.3874	9.24469	5.23689	7.90765	0.0394765
tr|Q9VZ71|Q9VZ71_DROME	Dmel\CG15211	2	59.4099	56.1541	61.1442	51.5375	44.8849	41.0237	40.2567	41.9738	49.2229	75.1672	37.1564	11.0684	10.2945	11.1732	10.5889	9.72664	5.53391	5.93753	8.16462	8.46952	12.232	6.8107	0.0394909
tr|Q6NP72|Q6NP72_DROME	CG13220	3	657.892	595.648	784.777	558.919	495.674	632.536	707.748	550.264	651.882	661.269	465.979	10.2195	9.1047	11.957	9.57473	8.9559	7.11432	8.70355	8.92441	9.35214	8.97219	7.12155	0.039516
tr|Q9VRD9|Q9VRD9_DROME	Cbs	7	639.704	663.373	610.626	574.198	539.742	1152.1	944.43	629.622	685.885	781.499	725.203	8.61994	8.79593	8.07046	8.53272	8.45956	11.2405	10.0748	8.85801	8.53575	9.19807	9.61427	0.039524
tr|Q9VMU2|Q9VMU2_DROME	Dmel\CG5828	1	41.3644	62.24	36.3763	43.6102	49.1168	41.7874	48.9501	37.0542	50.3244	22.8681	32.936	9.19077	13.608	7.9276	10.686	12.6938	6.72267	8.61033	8.59595	10.3269	4.43812	7.19992	0.0395339
tr|Q7JRL9|Q7JRL9_DROME	anon-EST:Posey251	6	1096.82	1033.72	1108.7	1204.57	877.177	2403.22	2175.4	1161.45	1238.2	1707.14	1251.95	7.78358	7.21848	7.71713	9.42707	7.24048	12.3483	12.2215	8.60549	8.11521	10.5817	8.74103	0.0398587
tr|L0MPZ1|L0MPZ1_DROME	bt	354	64824.8	57702.8	72606.2	54358.5	43250.5	56724.4	56133.4	53457.8	60537.1	62662.9	31128.9	11.0685	9.69493	12.1596	10.2357	8.58966	7.01277	7.58772	9.52996	9.54631	9.3455	5.22931	0.0398634
sp|Q24572|CAF1_DROME	Caf1	4	360.967	384.969	353.836	344.903	318.138	351.252	380.002	362.738	369.357	270.655	337.339	9.80742	10.2923	9.42947	10.3344	10.054	6.90999	8.17362	10.2899	9.26827	6.42313	9.01749	0.0400297
sp|Q7JW12|TMX2_DROME	CG11007	3	227.92	230.326	255.096	235.801	219.112	281.65	264.347	240.46	252.383	228.414	210.338	9.03197	8.98136	9.9152	10.305	10.0996	8.08129	8.29307	9.94888	9.23688	7.90617	8.20067	0.0400715
tr|Q7K2E1|Q7K2E1_DROME	CG8839	8	929.778	983.706	1049.53	876.757	836.415	1566.6	1404.5	984.89	1097.07	1582.9	1088.68	8.00956	8.33861	8.86793	8.32932	8.38084	9.77143	9.57838	8.85826	8.72828	11.9104	9.22701	0.0401932
tr|Q9W2M9|Q9W2M9_DROME	CG15653-RA	2	168.888	180.065	253.611	202.351	153.391	453.362	366.581	257.354	295.337	493.779	181.729	6.10494	6.40488	8.99184	8.06657	6.44939	11.8658	10.4904	9.71281	9.85975	15.5905	6.46307	0.0403277
tr|Q8I725|Q8I725_DROME	Dmel\CG1236	8	814.606	764.192	748.234	710.798	666.879	1187.31	1045.06	743.654	846.602	966.04	836.639	9.28613	8.57212	8.36608	8.93581	8.8424	9.79991	9.43125	8.85093	8.91315	9.6189	9.38332	0.0405141
tr|Q9VRA4|Q9VRA4_DROME	GstT3	1	73.9276	52.9739	68.7862	59.6829	48.2885	111.643	87.7266	76.504	76.6884	114.122	70.3343	9.41302	6.63718	8.59056	8.38056	7.15159	10.2926	8.8429	10.1704	9.01814	12.6921	8.81092	0.0406538
sp|Q9V429-2|THIO2_DROME		9	1494.15	1401.16	1973.08	1724.38	1249.76	3418.73	2972.23	1598.67	2432.62	2036.16	1936.21	7.25629	6.69587	9.39859	9.23536	7.05965	12.0214	11.4273	8.10607	10.9109	8.63725	9.25133	0.0407141
tr|Q7K5K3|Q7K5K3_DROME	Pdhb	36	6690.83	6614.15	6557.58	5699.19	6047.02	7575.75	7127.53	5720.43	7155.96	6934.91	6572.69	9.67118	9.40746	9.29696	9.08476	10.1666	7.92859	8.15604	8.63295	9.55284	8.75555	9.34704	0.0407232
tr|Q9W0B8|Q9W0B8_DROME	alphaCOP	17	2569.83	2586.85	2183.87	2199.83	2115.99	2012.27	2502.66	2491.41	2325.95	1770.25	2001.93	10.7759	10.6738	8.98198	10.1727	10.3204	6.10948	8.30788	10.9075	9.00768	6.48374	8.25901	0.0409145
tr|Q7KN04|Q7KN04_DROME	fat-spondin	6	524.076	409.816	588.283	393.349	413.333	1361.65	676.842	537.787	755.768	1203.04	595.334	7.66567	5.89853	8.43995	6.34504	7.03221	14.4209	7.83762	8.21291	10.2096	15.3702	8.56738	0.0409702
tr|Q9VV83|Q9VV83_DROME	Dmel\CG4098	1	109.804	88.0038	112.686	95.7157	71.7518	522.752	216.399	150.107	124.637	435.177	167.655	5.89505	4.64911	5.93385	5.667	4.48062	20.3206	9.1974	8.41398	6.1799	20.407	8.85558	0.0410363
tr|Q9VP78|Q9VP78_DROME	ICA69	3	172.779	142.23	166.641	138.654	122.444	393.791	267.204	181.678	187.808	396.798	180.938	8.01418	6.4917	7.58137	7.09253	6.60605	13.2253	9.81188	8.79836	8.0454	16.0761	8.25714	0.0410828
sp|Q9VAJ4|OB99A_DROME	Obp99a	4	1362.27	834.362	1448.24	1139.47	928.229	744.324	792.786	788.849	844.755	1550.53	670.974	12.702	7.65527	13.2448	11.7169	10.067	5.02505	5.852	7.67949	7.2745	12.6279	6.15523	0.0412556
tr|Q9VR38|Q9VR38_DROME	Mon1	1	70.0768	75.651	72.264	70.2009	72.124	70.896	72.5854	76.2149	75.144	53.9207	64.5157	9.40567	9.99146	9.51339	10.391	11.2598	6.88983	7.71269	10.6804	9.31483	6.32142	8.51947	0.0414616
tr|Q9W5B5|Q9W5B5_DROME	Dmel\CG14630	6	662.212	613.772	620.155	529.513	535.906	947.628	903.839	644.952	673.067	709.678	757.676	9.26985	8.45438	8.51479	8.17435	8.7257	9.60471	10.0163	9.42615	8.7016	8.67721	10.435	0.041617
tr|Q8IRB6|Q8IRB6_DROME	Hexo1	1	121.334	124.661	107.275	112.38	108.523	71.4756	109.592	115.853	113.929	72.6512	110.862	10.6751	10.7924	9.25735	10.9039	11.1058	4.55322	7.63326	10.6421	9.25741	5.58311	9.59632	0.0416965
tr|Q9W0D6|Q9W0D6_DROME	Dmel\CG7879	1	123.594	127.943	134.081	101.088	99.8499	189.305	168.418	181.363	178.152	358.637	261.589	6.85288	6.98058	7.2919	6.18125	6.43961	7.59992	7.39274	10.4992	9.12287	17.369	14.2701	0.0417393
sp|Q9V4U9|C6A13_DROME	Cyp6a13	1	113.569	95.9312	153.746	82.9352	77.5609	298.501	189.329	122.643	175.999	311.509	123.734	7.13875	5.93364	9.47904	5.74913	5.67076	13.5856	9.42151	8.0489	10.2173	17.1032	7.65214	0.0418093
tr|Q9VHM3|Q9VHM3_DROME	M1BP	2	138.503	129.416	132.447	118.835	112.507	163.462	158.202	106.238	131.888	120.669	137.568	10.0748	9.26328	9.44969	9.53285	9.51905	8.60925	9.11026	8.06843	8.86029	7.66685	9.84525	0.042029
sp|Q95SP2|HRD1_DROME	sip3	1	21.9761	19.5865	23.3964	22.1062	16.6811	68.0173	31.6196	27.1327	25.745	54.2369	30.2743	7.05438	6.18677	7.36639	7.8257	6.22829	15.8088	8.03536	9.09353	7.63249	15.2071	9.56123	0.0421458
sp|Q9VVI3|NEDD4_DROME	Nedd4	2	136.628	137.468	128.471	120.861	118.441	209.453	218.398	185.02	192.656	131.157	172.985	8.28366	8.2013	7.63986	8.08108	8.35258	9.19475	10.4827	11.712	10.7877	6.94572	10.3186	0.0421795
tr|Q8IQZ1|Q8IQZ1_DROME	Gss2	12	1239.05	1254.65	1212.45	1105.35	1063.98	1915.55	1580.35	1306.7	1335.34	1728.32	1298.65	8.76128	8.72971	8.40892	8.61944	8.75081	9.80715	8.84653	9.64685	8.72038	10.6745	9.03446	0.0424673
tr|Q9VKJ6|Q9VKJ6_DROME	dCOD1	8	749.474	766.452	866.725	790.044	726.208	880.942	884.135	796.799	725.682	896.526	695.162	8.94715	9.00351	10.1486	10.4011	10.0838	7.61459	8.35579	9.93135	8.00091	9.34833	8.1648	0.0425008
tr|Q7K4Q9|Q7K4Q9_DROME	Hmgs	4	199.339	200.4	169.884	165.202	171.287	219.954	197.095	173.787	190.995	179.58	188.304	10.1712	10.0618	8.50219	9.29601	10.1658	8.12612	7.96154	9.25825	9.00052	8.00353	9.45304	0.0425222
tr|Q9VJ60|Q9VJ60_DROME	Dmel\CG10343	1	160.465	142.905	179.366	140.573	125.631	535.636	397.558	144.241	194.177	367.323	199.144	6.89451	6.04184	7.55894	6.66079	6.2785	16.6634	13.5227	6.47058	7.70523	13.7852	8.41825	0.0425646
tr|Q9VQE0|Q9VQE0_DROME	Drp1	17	1453.38	1503.13	1381.28	1308.41	1253.45	1752.75	1673.55	1413.18	1373.96	1589.6	1345.84	9.53717	9.7059	8.89038	9.46859	9.56718	8.32782	8.69401	9.68209	8.32683	9.11112	8.68891	0.0427039
sp|O62619|KPYK_DROME	PyK	117	12322.2	12829.2	12442.5	11006.6	10503.5	18764.1	16655.7	12182.5	14190.4	16439.9	12213.7	8.77157	8.98644	8.68749	8.64058	8.6968	9.67136	9.38627	9.05434	9.32929	10.2219	8.55397	0.0427575
sp|Q9VV43|Y5057_DROME	CG45057	10	1680.84	1639.77	1665.52	1720.9	1346.33	3964.07	3141.43	1743.38	1771.39	2203.51	2512.54	7.78101	7.4695	7.56236	8.78549	7.24932	13.2868	11.5127	8.42622	7.57336	8.9098	11.4434	0.0428572
tr|Q9VNX4|Q9VNX4_DROME	P5CDh1	76	12072.2	12019	11158	10488.8	10525.6	12926.3	12809.2	11125.2	12284.8	10111	11386.4	9.96479	9.76223	9.03371	9.54791	10.1057	7.7255	8.37037	9.58784	9.36515	7.28986	9.24697	0.0430389
tr|Q9VIU8|Q9VIU8_DROME	Dmel\CG10132	7	370.823	393.693	402.777	349.618	289.14	460.164	446.791	310.123	308.183	436.383	262.233	9.73384	10.1689	10.37	10.1207	8.82799	8.74583	9.28459	8.49929	7.47122	10.0053	6.7723	0.0433147
tr|Q9VHK6|Q9VHK6_DROME	IscU	3	535.145	505.918	619.804	587.28	410.392	1712.07	1180.08	604.287	636.111	1120.22	651.843	6.88027	6.40049	7.81604	8.32684	6.13719	15.9377	12.0112	8.11164	7.55322	12.58	8.24534	0.0437257
tr|Q9Y136|Q9Y136_DROME	Nepl21	6	513.066	558.322	575.404	492.164	475.201	807.693	661.016	613.984	639.846	750.846	598.581	8.13463	8.71061	8.94819	8.60548	8.76351	9.27218	8.29693	10.1637	9.36926	10.3982	9.33725	0.0437802
tr|Q9XZ61|Q9XZ61_DROME	Uch-L5	10	803.871	823.831	842.976	712.162	664.597	1674.54	1167.02	854.673	925.936	1567.84	915.285	7.91714	7.98397	8.14319	7.73502	7.61336	11.9412	9.09915	8.78846	8.42224	13.4874	8.8689	0.0438074
tr|Q9VR62|Q9VR62_DROME	Dmel\CG17598	4	179.216	169.466	202.986	151.761	142.774	338.889	243.654	190.969	195.806	318.21	209.146	8.21826	7.64689	9.12993	7.67475	7.61533	11.2521	8.84541	9.14318	8.29267	12.7456	9.43592	0.0438861
tr|Q9VTG5|Q9VTG5_DROME	FBgn	3	291.064	307.966	333.975	277.236	272.263	378.876	320.424	262.427	280.038	371.953	203.681	9.29916	9.68182	10.4657	9.768	10.1177	8.76442	8.10441	8.75377	8.263	10.3797	6.40232	0.0439041
tr|Q9W0C3|Q9W0C3_DROME	Dmel\CG13928	7	746.258	797.785	657.049	678.134	638.554	785.687	757.465	650.359	643.904	509.887	778.555	10.1949	10.7245	8.80418	10.2167	10.1468	7.77166	8.19213	9.27636	8.12418	6.0843	10.4644	0.0439779
sp|P14318|MP20_DROME	Mp20	25	2779.66	2441.03	3040.57	2974.82	2285.87	6827.26	4801.16	2703.46	3463.49	3922.18	3764.32	7.72162	6.6725	8.28456	9.11335	7.38592	13.732	10.5585	7.84093	8.88578	9.51672	10.2881	0.0440423
tr|Q9VAM2|Q9VAM2_DROME	Dmel\CG11951	2	52.9023	55.9252	52.7629	52.0088	44.0391	114.842	66.012	59.6868	76.565	104.632	59.5424	7.70408	8.01406	7.53655	8.35264	7.45969	12.1093	7.61044	9.07519	10.2977	13.3093	8.53108	0.0440963
tr|Q8IQ80|Q8IQ80_DROME	pst	2	239.352	221.374	258.338	235.579	194.866	354.999	411.569	256.563	282.42	408.334	261.469	8.18995	7.45366	8.67023	8.88959	7.75562	8.79513	11.1488	9.16578	8.92493	12.204	8.8023	0.0442504
sp|Q94915|REG2_DROME	Reg-2	5	806.666	713.782	867.272	632.974	646.867	1642.79	1189.8	744.313	809.966	1278.07	993.291	8.43766	7.34671	8.89778	7.30155	7.87009	12.4417	9.85243	8.12859	7.82457	11.6769	10.222	0.0444491
sp|Q9V8W3|RABEP_DROME	Rep	3	229.058	201.245	239.272	176.933	167.497	432.926	319.991	234.602	263.643	428.398	221.111	8.48781	7.33794	8.69641	7.23036	7.21928	11.6154	9.38705	9.07639	9.0226	13.8657	8.06106	0.0445009
tr|Q8T0L3|Q8T0L3_DROME	Uba1	41	4745.17	4848.06	4408.75	4263.49	4003.66	4953.21	5207.55	4628.44	4801.46	4273.57	4135.12	9.89078	9.94364	9.01347	9.80042	9.70671	7.47543	8.59316	10.0727	9.24309	7.78059	8.48005	0.0446097
tr|Q9W423|Q9W423_DROME	schlank	2	250.192	289.863	320.418	298.182	241.762	230.355	339.126	277.367	264.362	168.639	242.092	8.89023	10.1352	11.1675	11.6848	9.99227	5.92664	9.53985	10.2902	8.67569	5.23409	8.46353	0.0446391
sp|Q9U9Q4|EIF3H_DROME	eIF3h	13	1357.57	1305.31	1237.51	1147.47	1085.66	1313.52	1496.64	1194.48	1268.15	1045.15	1249.38	10.3787	9.81957	9.27954	9.67435	9.65406	7.27089	9.05812	9.53433	8.95397	6.97914	9.39736	0.0449653
tr|Q9VM07|Q9VM07_DROME	Dmel\CG6055	2	285.872	252.135	293.249	252.148	218.986	255.7	260.279	275.243	290.233	196.87	167.414	10.838	9.40612	10.9047	10.5423	9.65675	7.01908	7.81194	10.895	10.1623	6.51931	6.24456	0.0450191
tr|Q9VVS6|Q9VVS6_DROME	Atg3	3	287.797	263.136	383.611	238.615	252.809	634.12	516.653	281.803	373.601	652.072	373.367	7.33333	6.59773	9.58747	6.70523	7.49279	11.6992	10.4221	7.49708	8.79201	14.5129	9.36014	0.0450318
sp|P40301|PSA2_DROME	Prosalpha2	5	319.663	327.122	250.748	259.281	250.412	349.388	267.769	275.698	253.801	287.957	279.13	10.734	10.8088	8.25853	9.6015	9.78045	8.49467	7.11818	9.66568	7.87093	8.44575	9.22158	0.0450516
sp|Q94516|AT5F1_DROME	ATPsynB	39	5399.67	6171.12	5156.46	5305.69	5145.97	4050.92	5092.95	5469.09	6246.57	3966.1	4503.4	9.87041	11.1002	9.24523	10.6957	10.9414	5.36158	7.37019	10.4379	10.5457	6.3325	8.09916	0.0453095
tr|Q9VM32|Q9VM32_DROME	Ndae1	9	782.583	999.812	977.272	911.054	806.391	1007.49	801.809	822.726	759.952	1148.91	664.205	8.46061	10.6362	10.363	10.8622	10.1404	7.88647	6.86251	9.28662	7.58791	10.8493	7.06488	0.045383
sp|Q7JZB4|GMPPB_DROME	CG1129	6	593.388	509.655	598.838	490.58	441.37	1274.61	945.691	566.948	690.152	1256.28	605.789	8.09438	6.84101	8.01221	7.37999	7.003	12.5891	10.2126	8.07457	8.6947	14.9684	8.13014	0.0454732
tr|Q4V427|Q4V427_DROME	natalisin	1	25.6739	26.2223	43.5347	30.5535	31.9225	122.539	58.2834	37.5847	46.5541	112.069	49.9621	4.85193	4.87632	8.06967	6.36772	7.01706	16.7675	8.71983	7.41591	8.12541	18.4991	9.28955	0.0456824
tr|Q9W2T3|Q9W2T3_DROME	Dmel\CG2124	3	78.0437	80.6712	92.1743	72.3219	71.95	220.89	140.887	89.424	94.1724	161.25	92.8546	7.12539	7.2475	8.25426	7.28184	7.64078	14.6022	10.1832	8.52425	7.94071	12.8592	8.34076	0.0456865
sp|P25123|GBRB_DROME	Rdl	4	317.843	454.762	370.126	424.843	411.427	322.53	328.56	432.561	363.181	285.94	320.881	8.10497	11.411	9.25734	11.9473	12.203	5.95497	6.63276	11.5164	8.55317	6.36879	8.05034	0.0457642
tr|Q9U6R9|Q9U6R9_DROME	gammaSnap1	10	1640.53	1652.23	1408.79	1379.17	1383.25	1725.08	1774.15	1520.38	1536.45	1377.95	1439.62	10.2163	10.1246	8.60505	9.4717	10.0195	7.77839	8.74663	9.88537	8.83676	7.49525	8.82041	0.0457785
tr|Q9VN21|Q9VN21_DROME	lost	33	4879.64	4813.91	4562.3	4214.95	3945.9	5631.31	5497.74	4598.55	4706.52	4593.88	4510.6	9.88632	9.59718	9.06627	9.4176	9.29885	8.2609	8.81804	9.72745	8.80667	8.12961	8.9911	0.045794
tr|B7Z0W9|B7Z0W9_DROME	CG42265	9	613.42	816.996	642.148	700.416	652.161	704.034	790.393	692.711	677.41	645.985	584.271	8.51781	11.1632	8.74587	10.7257	10.5332	7.07839	8.68868	10.0428	8.68734	7.83494	7.98207	0.0458094
tr|Q7K738|Q7K738_DROME	Ubc10	10	943.554	1067.91	1368.3	1091.36	787.699	2732.22	2082.21	1016.47	1262.1	2127.17	1405.72	6.48453	7.2218	9.22339	8.27143	6.29663	13.5956	11.3286	7.29352	8.0107	12.769	9.50478	0.0458216
tr|Q9W0A7|Q9W0A7_DROME	RabX5	1	77.6173	103.678	89.8376	86.0045	90.7225	114.883	150.187	153.149	180.813	117.557	171.104	6.12067	8.045	6.94859	7.47933	8.32131	6.55945	9.37592	12.6092	13.1685	8.09715	13.2749	0.0459352
tr|O97059|O97059_DROME	Ccp84Ab	9	1162.61	1189.1	1422.63	1048.15	1046.19	2406.44	2179.46	1500.22	1556.55	1149.87	1726.63	7.61086	7.65979	9.1346	7.567	7.96611	11.4063	11.2951	10.2538	9.41083	6.57494	11.1207	0.0461316
tr|Q9VM47|Q9VM47_DROME	Mnn1	4	204.32	257.349	138.27	188.674	210.423	175.626	211.477	186.583	196.56	114.728	145.007	10.4256	12.9214	6.92013	10.617	12.4887	6.48856	8.54265	9.94012	9.26294	5.1133	7.27962	0.0466915
tr|Q95NU8|Q95NU8_DROME	jeb	2	123.305	102.76	162.262	118.098	76.6992	511.084	328.697	130.363	148.724	455.787	170.74	5.94855	4.87813	7.67795	6.2831	4.30386	17.8523	12.5536	6.56623	6.62639	19.206	8.10396	0.0468445
sp|Q24307|DIAP2_DROME	Diap2	1	21.171	16.331	24.3231	18.8078	17.0483	60.7925	35.1569	24.0635	25.6429	59.6447	25.8834	7.05963	5.35861	7.95531	6.91639	6.61238	14.6778	9.28094	8.37781	7.89719	17.3722	8.49168	0.047165
sp|P40417|ERKA_DROME	rl	10	1174.19	1357.61	997.79	1073.97	1077.26	1226.89	1165.33	1175.88	1120.87	955.851	1069.06	9.87823	11.2387	8.23337	9.964	10.5414	7.47338	7.76123	10.3284	8.70886	7.02383	8.8486	0.0473088
sp|Q9VZS3|SUI1_DROME	eIF1	4	255.669	218.695	303.836	280.453	218.522	575.631	519.114	268.337	291.278	491.948	308.533	7.4268	6.25117	8.65687	8.98431	7.38338	12.1071	11.9379	8.13833	7.81441	12.4821	8.81773	0.0473309
sp|Q9VZ64|6PGL_DROME	CG17333	12	1258.9	1253.51	1279.78	1152.32	1084.92	1962.69	1735.86	1261.02	1350.22	1811.45	1343.8	8.65604	8.48115	8.63101	8.7378	8.67685	9.77127	9.44896	9.05277	8.57428	10.8792	9.09064	0.0474007
sp|O01367|HOW_DROME	how	3	191.543	182.442	170	159.077	154.416	227.194	220.747	154.984	171.946	165.131	180.521	10.218	9.57684	8.89499	9.35851	9.58136	8.77539	9.32254	8.63211	8.47141	7.69433	9.47453	0.0474743
tr|Q7KUT8|Q7KUT8_DROME	Papss	6	780.378	729.79	833.242	712.799	621.892	886.816	749.655	722.424	792.079	840.73	548.493	9.97853	9.18245	10.4503	10.0515	9.24939	8.21043	7.58864	9.64462	9.35396	9.38991	6.90024	0.0475553
sp|P19351|TNNT_DROME	up	47	6253	6876.68	9004.87	7573.58	5541.02	18790.3	11902.6	6652.39	10281.1	10494.7	10460.9	6.54238	7.07986	9.24107	8.73875	6.74331	14.2348	9.85893	7.26702	9.93463	9.59092	10.7683	0.0478124
sp|P12646|G6PD_DROME	Zw	15	1621.25	1491.5	1497.02	1501.03	1336.4	2550.04	2108.85	1724.07	1729.17	2167.64	1557.22	8.95453	8.10615	8.10995	9.14288	8.5855	10.1979	9.22103	9.94212	8.82055	10.4574	8.46202	0.0479318
sp|P31007-3|DLG1_DROME		27	3326.83	3591.51	3417.74	3164.37	2809.29	4294.43	4187.86	3108.7	3491.73	3334.88	3420.56	9.20437	9.77776	9.27471	9.65498	9.04058	8.6028	9.17269	8.97994	8.92214	8.05911	9.31091	0.04799
sp|A1Z8N1|TRE11_DROME	Tret1-1	5	558.048	597.251	797.824	617.347	581.192	986.798	916.5	868.468	997.821	885.771	703.695	6.95865	7.3284	9.75795	8.48953	8.42965	8.90949	9.04747	11.3068	11.4914	9.64758	8.63315	0.0480684
sp|Q24498|RY44_DROME	RyR	16	1293.71	1363.37	1826.89	1492.19	1299.49	1235.32	1065.26	1422.51	1586.97	1501.68	810.108	8.9956	9.32837	12.4596	11.4424	10.51	6.21933	5.86394	10.3271	10.1912	9.1204	5.54201	0.0481683
tr|A1Z6Z8|A1Z6Z8_DROME	didum	17	1204.38	1414.83	1223.91	1139.81	1161.07	1435.11	1313.01	1226.48	1175.99	1465.34	1134.78	9.09233	10.5103	9.06273	9.48954	10.1954	7.84455	7.84731	9.66726	8.19937	9.66259	8.42859	0.0483724
tr|A1Z7M0|A1Z7M0_DROME	spab	5	132.194	132.76	129.06	138.153	104.121	403.992	272.365	135.647	161.022	249.41	152.609	7.22628	7.14117	6.91978	8.32845	6.6203	15.9899	11.7868	7.74185	8.1293	11.9086	8.20757	0.048392
sp|P29413|CALR_DROME	Calr	52	5184.4	4787.74	5970.99	4871.82	4145.17	11211.3	9480.7	4803.61	5801.39	8951.81	6092.26	7.88434	7.16467	8.90658	8.17069	7.33239	12.3451	11.4143	7.62721	8.14825	11.8911	9.11542	0.048547
tr|Q9VIS3|Q9VIS3_DROME	fbp	16	1514.42	1561.87	1302.53	1378.47	1392.71	2213.5	2437.5	2198.47	2531.63	1475.28	2492.78	7.81596	7.93195	6.59358	7.84574	8.36051	8.27154	9.95913	11.8464	12.0671	6.65049	12.6576	0.0487639
tr|Q9VHV9|Q9VHV9_DROME	Dmel\CG7900	5	151.016	147.765	187.631	166.336	130.118	293.161	227.102	182.324	202.735	292.314	173.165	7.51106	7.23184	9.15336	9.12358	7.52752	10.5574	8.94211	9.46789	9.31262	12.699	8.47363	0.0488505
tr|Q9VEJ1|Q9VEJ1_DROME	SF1	2	61.1051	66.8596	70.986	59.6725	43.3352	135.653	135.5	55.4757	70.1158	104.565	82.6445	7.51096	8.08688	8.55833	8.08897	6.19577	12.0731	13.1856	7.11955	7.95975	11.2266	9.99456	0.0488902
tr|A0A0B4KH28|A0A0B4KH28_DROME	Synd	25	3665.77	3548.26	3315.59	3101.17	3083.68	4219.11	4016.86	3097.69	3268.66	3022.02	3677.52	10.1371	9.65527	8.99309	9.4575	9.91872	8.44776	8.79382	8.94374	8.34805	7.29946	10.0054	0.0490263
sp|P48607|SPZ_DROME	spz	3	155.072	142.158	195.326	166.257	137.987	367.605	302.666	158.317	186.452	254.437	202.404	7.40187	6.67696	9.14463	8.75163	7.66095	12.7046	11.437	7.88982	8.21941	10.608	9.50515	0.0493047
tr|A1Z9M5|A1Z9M5_DROME	CG30069	19	1789.38	1702.18	1899.45	1595.22	1358.28	3690.74	2745.07	1654.3	1920.7	2795.64	2021.96	8.34433	7.81076	8.68789	8.20371	7.3674	12.4616	10.1341	8.05442	8.27206	11.3871	9.27669	0.0495406
tr|A0AQH0|A0AQH0_DROME	Prosbeta1	6	455.765	509.579	402.471	391.919	408.92	416.232	476.992	435.32	406.104	340.171	447.636	10.1149	11.1283	8.76095	9.59215	10.5559	6.68844	8.38052	10.0869	8.32379	6.59416	9.77406	0.0496205
tr|Q9VIQ5|Q9VIQ5_DROME	Dmel\CG10680	3	308.661	260.829	418.798	298.177	269.012	518.903	502.104	333.246	403.354	432.057	402.535	7.94512	6.60653	10.5736	8.46435	8.05427	9.67109	10.2318	8.95601	9.58893	9.71411	10.1942	0.049719
sp|Q9VXN4|SYRC_DROME	ArgRS	10	1315.94	1251.73	1388.4	1146.88	1036.75	1912.9	2161.37	1205.2	1538.92	1841.85	1385.12	8.69905	8.14226	9.00219	8.36092	7.97161	9.15585	11.3111	8.31813	9.39543	10.6349	9.00854	0.0498479
tr|Q9VGU6|Q9VGU6_DROME	Adk3	9	1271.94	1161.58	1222.21	1042.28	1022.72	2291.22	1796.37	1143.77	1252.88	1655.48	1455.6	8.91762	8.01365	8.40477	8.05874	8.34018	11.6311	9.97055	8.37244	8.11254	10.1379	10.0405	0.0499274
tr|Q7JWD6|Q7JWD6_DROME	EloC	5	185.834	185.032	158.073	184.179	170.997	208.798	208.404	167.17	189.073	191.497	132.721	9.84223	9.64304	8.21152	10.7574	10.534	8.00692	8.73806	9.24395	9.24832	8.85877	6.91575	0.0500521
sp|P54622|SSBP_DROME	mtSSB	7	534.135	456.213	499.164	395.916	384.029	1048.23	862.694	452.638	514.709	771.121	545.622	8.96771	7.53697	8.21999	7.33051	7.49947	12.7426	11.4664	7.93437	7.981	11.3083	9.01268	0.0503304
tr|O97479|O97479_DROME	Sodh-1	13	2059.64	2351.78	1746.08	1913.42	2295.61	3138.38	4468.27	3679.81	3342.54	2160.94	3977.5	7.00409	7.86966	5.82401	7.17582	9.08018	7.72746	12.0293	13.0652	10.4979	6.41869	13.3077	0.0505554
tr|Q9I7C6|Q9I7C6_DROME	Cpr65Ax1	4	229.112	176.246	217.506	228.403	149.033	731.027	405.531	217.923	235.298	500.409	296.078	7.47588	5.65891	6.96119	8.21896	5.65631	17.271	10.4756	7.42418	7.09084	14.2621	9.505	0.0506697
tr|O62530|O62530_DROME	AP-2mu	16	2166.74	2394.26	1884.45	1878.82	1707.87	2181.14	2331.98	2123.73	1933.8	1951.74	1678.23	10.2136	11.1057	8.71277	9.76697	9.36408	7.44438	8.70241	10.4521	8.41881	8.03599	7.78318	0.0507507
sp|P16378|GNAO_DROME	Galphao	11	1289.49	1595.45	1464.39	1481.12	1376.23	1431.39	1623.24	1439.93	1546.46	1190.49	1344.69	8.51382	10.3655	9.48333	10.7844	10.569	6.84282	8.48457	9.92611	9.42997	6.86555	8.73494	0.0508501
tr|Q9VNB0|Q9VNB0_DROME	7B2	2	75.5365	58.0344	83.3976	54.5705	49.9467	215.22	138.882	61.1646	85.2764	177.777	86.4507	7.6964	5.81856	8.33455	6.13182	5.91935	15.8776	11.2026	6.50672	8.02463	15.8216	8.66624	0.0508862
tr|Q967S0|Q967S0_DROME	Prat2	11	1055.32	958.592	1035.16	887.194	949.355	3675.11	2852.2	1683.52	1867.26	2362.03	2145.72	5.97171	5.33762	5.7454	5.53648	6.24855	15.0576	12.7772	9.94636	9.75853	11.6746	11.9459	7.90039e-05
sp|Q27601|PUR1_DROME	Prat	4	305.794	264.851	295.451	225.856	267.375	909.318	657.928	451.567	474.539	635.85	535.965	6.66514	5.68042	6.31631	5.42891	6.77855	14.3505	11.3527	10.2762	9.5525	12.1054	11.4934	7.9956e-05
tr|Q9VY48|Q9VY48_DROME	mRpL38	2	198.579	185.167	213.063	172.054	173.405	125.258	141.874	126.804	135.702	70.5699	129.244	12.1773	11.1732	12.8151	11.6354	12.3684	5.56152	6.88749	8.1186	7.68543	3.77989	7.79756	8.33053e-05
tr|Q9VG31|Q9VG31_DROME	Men	68	8331.83	8369.72	8013.32	7316.46	7165.9	14510.9	13199	10145.5	12719.2	10823.7	11611.9	7.93469	7.84331	7.48514	7.68407	7.93773	10.0059	9.95111	10.0877	11.187	9.00344	10.8799	8.38719e-05
sp|O77237|PELI_DROME	Pli	3	419.663	425.584	400.161	338.455	353.497	439.7	361.525	284.605	284.731	388.151	325.076	10.9318	10.9088	10.2241	9.72286	10.7106	8.29315	7.45541	7.74045	6.85003	8.83154	8.33122	8.51502e-05
tr|Q9W1I7|Q9W1I7_DROME	CG5554	6	595.739	676.288	716.437	623.292	570.73	1119.35	1188.77	953.247	988.574	967.161	880.004	6.85896	7.66184	8.09055	7.91397	7.64309	9.33123	10.8353	11.4588	10.5118	9.72623	9.96824	9.18303e-05
sp|Q9VSL3|SEPIA_DROME	se	12	2200.16	2451.26	2012.39	2148.88	2125.25	1016.85	1334.1	1490.68	1452.11	892.694	1388.06	12.047	13.2073	10.8077	12.9759	13.5354	4.03137	5.78301	8.52198	7.34327	4.26944	7.47764	9.25154e-05
tr|Q9VXP3|Q9VXP3_DROME	mRpS30	1	290.044	232.464	319.234	224.204	204.038	228.829	208.57	114.31	127.471	184.38	141.366	13.2774	10.4714	14.3336	11.3186	10.8641	7.58456	7.55859	5.46341	5.3892	7.37234	6.36685	9.54923e-05
sp|P20351|T23O_DROME	v	4	344.979	327.037	352.96	283.99	294.849	730.778	590.919	406.591	495.7	537.172	422.542	7.78155	7.25887	7.80902	7.06443	7.73587	11.9352	10.5522	9.57552	10.3266	10.5835	9.37723	9.95604e-05
tr|Q9VBU5|Q9VBU5_DROME	Dmel\CG10425	2	72.5512	76.6559	93.4676	86.707	70.0918	33.4869	47.3367	50.6468	48.1471	32.094	51.0948	11.0905	11.5305	14.0141	14.6171	12.4626	3.70639	5.72854	8.0833	6.79736	4.28521	7.68446	0.000102622
tr|Q9W547|Q9W547_DROME	mRpL16	2	251.796	213.019	227.377	187.891	169.826	191.79	185.803	133.943	141.593	201.057	136.332	12.8763	10.7192	11.4048	10.5962	10.1015	7.10135	7.52207	7.15147	6.6873	8.98062	6.85919	0.000106584
tr|Q8IR72|Q8IR72_DROME	Dmel\CG32638	4	390.076	416.337	417.422	345.087	357.325	491.916	412.824	309.126	343.588	409.644	323.868	9.74001	10.2295	10.2231	9.50254	10.3779	8.89349	8.16049	8.05893	7.92343	8.93429	7.95628	0.000107106
tr|Q9VEQ0|Q9VEQ0_DROME	Dmel\CG3534	8	870.518	889.909	872.728	756.445	746.263	1883.75	1462.67	1146.45	1189.99	1660.66	1264.69	7.36659	7.41025	7.24378	7.05938	7.34542	11.542	9.79887	10.1292	9.3003	12.2747	10.5294	0.000108876
tr|A1ZBU8|A1ZBU8_DROME	CG18067	12	1094.79	1252.24	1527.05	1350.26	1007.48	4747.33	4147.85	2667.04	3212.78	2227.26	3163.28	4.55855	5.13077	6.23659	6.20032	4.87943	14.3125	13.6729	11.5946	12.355	8.10047	12.9588	0.000114733
tr|Q9W369|Q9W369_DROME	t	30	2824.08	2915.57	2770.44	2578.18	2302.54	4763.29	4266.39	3280.82	3373.02	3793.91	3777.91	8.22637	8.35706	7.91549	8.28219	7.80144	10.0464	9.83859	9.97803	9.07434	9.65298	10.8272	0.000115283
tr|Q9VPE8|Q9VPE8_DROME	Dmel\CG5955	2	259.9	280.841	193.496	170.545	137.891	585.78	462.803	368.996	398.243	434.278	332.31	7.81805	8.31289	5.70903	5.6576	4.82464	12.7584	11.0212	11.589	11.0638	11.4105	9.83484	0.000117503
tr|Q9VG42|Q9VG42_DROME	Gnmt	4	283.574	272.011	211.237	179.687	197.065	2753.59	1412.17	1639.37	1239.48	1208.41	1173.76	3.02828	2.85835	2.21258	2.11616	2.4478	21.2912	11.9387	18.2784	12.2246	11.2717	12.3322	0.000132148
tr|A1ZAA9|A1ZAA9_DROME	CG10731	5	1247.38	1189.49	1330.14	1026.72	965.862	1278.09	1187.01	942.222	1075.2	1175.47	947.216	10.5901	9.93712	11.0763	9.61288	9.53788	7.85657	7.97804	8.3519	8.43053	8.71677	7.91191	0.000145112
tr|Q9U1L2|Q9U1L2_DROME	EG:BACR7A4.14	19	1920.64	1801.36	1677.63	1596.39	1629.47	5152.11	4795.75	2924.96	3054.72	2957.27	3579.81	6.73868	6.21911	5.77329	6.17688	6.64985	13.0884	13.3207	10.7147	9.89841	9.06282	12.3572	0.000147622
tr|Q9VPX0|Q9VPX0_DROME	Iris	10	721.393	761.82	774.703	694.772	706.685	1341.81	1417.91	1169.74	1275.27	1265.84	1411.18	6.67569	6.93706	7.03165	7.09035	7.60653	8.99055	10.3876	11.3017	10.8991	10.2317	12.8481	0.000152398
tr|Q9VY05|Q9VY05_DROME	Dmel\CG9512	36	3956.16	3693.41	3912.6	3361.29	2991.11	8416.66	7409.78	4484.47	5227	6538.62	6167.78	7.62805	7.00755	7.39951	7.14738	6.70824	11.7503	11.3106	9.02781	9.30803	11.0121	11.7004	0.000155633
tr|Q5LJR2|Q5LJR2_DROME	Dmel\CG17715	4	345.466	357.57	364.731	299.322	290.651	403.818	362.712	296.825	287.43	350	301.931	9.92464	10.1081	10.2773	9.48307	9.71219	8.39974	8.24921	8.9031	7.62617	8.78255	8.53392	0.000169231
sp|Q9VT51|INSL2_DROME	Ilp2	1	97.3964	89.843	114.641	107.103	93.7494	292.959	331.459	184.924	192.341	222.81	172.652	5.61323	5.09511	6.48049	6.80726	6.28456	12.225	15.1231	11.1274	10.2378	11.2163	9.78979	0.000172828
tr|Q7K0E6|Q7K0E6_DROME	AspRS	11	1090.18	1061.97	1034.52	937.016	938.551	1629.82	1929.93	1348.07	1535.98	1559.9	1404.89	8.04347	7.71004	7.48655	7.62418	8.05451	8.70674	11.2727	10.3846	10.4664	10.0528	10.1981	0.000175158
tr|Q9VVX4|Q9VVX4_DROME	mRpL21	2	127.562	131.215	124.039	120.234	108.993	147.356	111.335	83.0022	84.1864	123.812	93.2664	10.658	10.7879	10.1651	11.0786	10.5923	8.91445	7.36425	7.24063	6.49625	9.0357	7.66677	0.000178695
tr|Q8IN51|Q8IN51_DROME	Dmel\CG31205	2	61.6736	58.9193	71.2653	48.1194	53.0397	109.579	118.949	82.7991	94.6962	93.97	77.3306	7.61509	7.15867	8.63082	6.55235	7.61751	9.79657	11.6273	10.6741	10.7988	10.1346	9.39418	0.000179083
tr|Q9VPW2|Q9VPW2_DROME	Atg4a	3	119.546	127.265	114.369	101.659	93.8959	191.565	173.184	125.785	142.872	165.996	139.443	8.54175	8.94788	8.01527	8.01048	7.8036	9.91058	9.79627	9.38366	9.4281	10.3598	9.80258	0.000179731
tr|Q4QQ12|Q4QQ12_DROME	CG11110	2	171.156	145.364	155.412	134.198	137.669	269.42	232.634	210.257	211.078	224.025	196.388	8.74423	7.30778	7.78775	7.56095	8.18092	9.96622	9.40901	11.2153	9.9595	9.99699	9.87134	0.000184975
tr|Q961B3|Q961B3_DROME	28575006	1	28.4863	27.3795	37.0017	31.557	28.3123	66.5077	70.2439	40.6211	61.6984	53.3603	57.0467	6.12153	5.7896	7.79909	7.47861	7.07678	10.3483	11.9502	9.11396	12.2451	10.0158	12.0611	0.000205388
sp|Q9VA70|NCASE_DROME	CDase	9	1300.78	1363.62	1135.63	1121.37	1222.92	928.67	1016.46	959.811	953.348	773.901	935.944	11.4384	11.7992	9.7948	10.8745	12.5082	5.9128	7.07607	8.81207	7.74243	5.94415	8.09734	0.000208232
tr|X2J9Z3|X2J9Z3_DROME	mdcds_3066	17	1612.2	1842.54	1600.08	1593.77	1533.38	2070.42	1656.43	1307.35	1324.31	1373.45	1298.16	9.82377	11.0478	9.5631	10.7099	10.8679	9.13458	7.99049	8.3173	7.45271	7.30997	7.7825	0.000209335
tr|Q9VZ19|Q9VZ19_DROME	antdh	13	1611.44	1666.35	1779.47	1383.25	1247.34	1426.34	1103.01	1111.47	1221.5	1462.09	831.628	11.2983	11.4965	12.2374	10.6955	10.1723	7.24092	6.12238	8.13633	7.90967	8.954	5.73668	0.000210569
tr|Q9W3D2|Q9W3D2_DROME		4	189.383	192.748	180.404	165.1	154.322	194.694	200.564	156.059	166.863	183.338	141.146	10.3298	10.3452	9.65148	9.93111	9.79071	7.68907	8.66052	8.88731	8.40573	8.73466	7.57443	0.000215856
sp|Q9VAI6|OB99B_DROME	Obp99b	7	373.693	538.155	432.652	566.448	588.251	1521.31	1670.89	1250.04	1485.17	1272.21	1910.14	3.48331	4.93609	3.95561	5.82288	6.37787	10.2675	12.3301	12.1656	12.7855	10.3581	17.5175	0.000220052
sp|Q9VVH3|MIC13_DROME	QIL1	10	2166.43	2102.24	2260.37	1937.54	1891.52	2382.58	2146.97	1867.23	1967.58	2254.13	1784.59	9.98118	9.53056	10.2144	9.84439	10.1364	7.94796	7.83077	8.98186	8.37211	9.07109	8.08923	0.000224609
tr|Q9W2M9|Q9W2M9_DROME	CG15653-RA	2	168.888	180.065	253.611	202.351	153.391	453.362	366.581	257.354	295.337	493.779	181.729	6.10494	6.40488	8.99184	8.06657	6.44939	11.8658	10.4904	9.71281	9.85975	15.5905	6.46307	0.0403277
