# Supplementary material for: Comparative proteomic analysis highlights metabolic dysfunction in α-synucleinopathy
Source: NPJ Parkinsons Dis. 2020 Dec 11;6:40. doi: 10.1038/s41531-020-00143-w (PMC7732845; doi:10.1038/s41531-020-00143-w)
Supplement: Supplementary file 3 — Supplementary data 2 [file 41531_2020_143_MOESM3_ESM.xlsx]

## Sheet: Sheet1
Human	Drosophila	DIOPT SCORE		genes with more than one Drosophila ortholog are highlighted
LLGL1	l(2)gl	15
DARS	AspRS	15
TPP2	TppII	15
SCCPDH	Sccpdh2	15
MCCC1	Mccc1	15
VARS	ValRS	15
GCH1	Pu	14
GNAO1	Galphao	14
NSF	Nsf2	14
NSF	comt	14
STK39	fray	14
DDX39B	Hel25E	13
NDC1	Ndc1	13
CAMK2D	CaMKII	13
ISYNA1	Inos	13
PITPNM2	rdgB	13
ATP6V0A1	Vha100-1	13
AP2M1	AP-2mu	13
PPM1A	alph	13
LMNA	LamC	12
NPM3	Nlp	12
CBS	Cbs	11
SYT11	Syt4	10
PTPRN2	IA-2	10
PDE4D	dnc	10
PAM	Pal2	10
EPB41	cora	8
PSMB9	Prosbeta1	8
SORBS3	CAP	7
LRRC1	scrib	6
SLC6A13	Gat	6
SYNE1	Msp300	5
SLC4A11	Ndae1	5
C4A	Tep3	4
SLC2A13	Tret1-1	4
FBXL19	Kdm2	3
RAB29	Rab32	1
ZNF646	M1BP	1
FCGR2A	bdl	1
CYP1A1	Cyp6a22	1
NCR3	Fas3	1
CFB	Amy-p	1
SIGLEC1	bt	1
SIGLEC1	Ppn	1
VIT	Cpn	1
VIT	shot	1
NLRC4	Diap2	1
NLRC4	CG5819	1
SHBG	nrv2	1
PLEKHH3	ninaC	1
CD38	ras	1
