# Supplementary material for: Comparative proteomic analysis highlights metabolic dysfunction in α-synucleinopathy
Source: NPJ Parkinsons Dis. 2020 Dec 11;6:40. doi: 10.1038/s41531-020-00143-w (PMC7732845; doi:10.1038/s41531-020-00143-w)
Supplement: Supplementary file 4 — Supplementary data 3 [file 41531_2020_143_MOESM4_ESM.xlsx]

## Sheet: ANOVA_diffEx-Sarkar_scaled_log2
Orig Order	UniqueID	F-Value	Pr(>F) Equivalent to T-test	Syn-CT (Tukey)	log2 diff Syn-CT	BH.FDR	Symbol
1	Cyp6a20|Q9V773	653.364	1.03363e-09	1.37134e-09	-2.82289	2.26076e-06	Cyp6a20
2	verm|Q8IQU1	631.471	1.20264e-09	1.4776e-09	-0.945371	2.26076e-06	verm
3	Dmel.CG40486|Q5LJT3	579.347	1.76301e-09	1.84945e-09	-2.63541	2.26076e-06	CG40486
4	mRpL2|Q9VTF8	459.677	4.91339e-09	4.43172e-09	-1.07436	4.72545e-06	mRpL2
5	Dmel.CG17224|Q0E8U4	434.231	6.31936e-09	5.75112e-09	0.982246	4.86211e-06	CG17224
6	Zw|X2JEF0	395.955	9.49569e-09	8.91147e-09	-3.22283	6.08832e-06	Zw
7	Cyp4p1|Q9V558	368.444	1.30411e-08	1.25896e-08	-2.54523	7.16704e-06	Cyp4p1
8	mRpL45|Q9VCX3	297.822	3.32019e-08	3.39997e-08	-0.960987	1.46315e-05	mRpL45
9	mRpL4|Q9V3D0	295.755	3.42301e-08	3.50867e-08	-0.842484	1.46315e-05	mRpL4
10	Amy-p|P08144	286.739	3.9198e-08	4.03233e-08	1.5857	1.50795e-05	Amy-p
11	Dmel.CG8541|Q9VS76	266.504	5.39735e-08	5.57551e-08	-1.90599	1.8876e-05	CG8541
12	Pepck2|Q7JXB5	244.061	7.92089e-08	8.17221e-08	-1.27935	2.44121e-05	Pepck2
13	glob1|Q9VF15	241.793	8.24947e-08	8.50762e-08	-1.16297	2.44121e-05	glob1
14	CG4646|A1Z9A2	233.74	9.55939e-08	9.84027e-08	0.869369	2.59319e-05	CG4646
15	Dmel.CG32195|Q8IQS5	230.742	1.01112e-07	1.03998e-07	-1.16345	2.59319e-05	CG32195
16	GstE4|A1ZB69	226.372	1.0987e-07	1.12859e-07	-1.28021	2.64169e-05	GstE4
17	mRpL50|Q9V3E3	211.123	1.48688e-07	1.51932e-07	-1.13196	3.36472e-05	mRpL50
18	Gp150|Q24007	207.279	1.61005e-07	1.64282e-07	-0.70523	3.43136e-05	Gp150
19	Dmel.CG16758|Q7KV94	203.027	1.76115e-07	1.79413e-07	1.72749	3.43136e-05	CG16758
20	Cyp6g1|Q9V674	202.425	1.78392e-07	1.81691e-07	1.19341	3.43136e-05	Cyp6g1
21	ImpL3|Q95028	192.937	2.19519e-07	2.22789e-07	2.36618	4.02137e-05	ImpL3
22	Cyp6a23|Q9V771	173.277	3.48773e-07	3.5167e-07	-1.29143	6.09877e-05	Cyp6a23
23	mRpL30|Q9W4I3	165.99	4.19425e-07	4.22084e-07	-0.786521	6.96669e-05	mRpL30
24	Hf|Q9VIQ4	164.618	4.34626e-07	4.37234e-07	-2.30643	6.96669e-05	Hf
25	Gnmt|Q9VG42	159.623	4.95967e-07	4.9838e-07	2.47998	7.63193e-05	Gnmt
26	Pu|P48596	157.869	5.19989e-07	5.22331e-07	-1.3593	7.69384e-05	Pu
27	w|P10090	152.241	6.07289e-07	6.09388e-07	1.78517	8.51775e-05	w
28	Cyp6a14|Q9V4U7	151.507	6.19956e-07	6.22023e-07	1.24481	8.51775e-05	Cyp6a14
29	Dmel.CG7966|Q9VFZ4	146.479	7.15973e-07	7.17813e-07	1.28408	9.49776e-05	CG7966
30	CG33085|Q9VLG9	143.318	7.85724e-07	7.87419e-07	0.708453	0.000100756	CG33085
31	anon-WO0140519.18|Q9VAQ4	141.107	8.3948e-07	8.41074e-07	0.769676	0.000104177	anon-WO0140519.18
32	mRpL37|Q9VGW9	134.364	1.03362e-06	1.03491e-06	-0.67412	0.000123842	mRpL37
33	l(2)not|Q27333	133.499	1.06233e-06	1.06359e-06	0.867813	0.000123842	l(2)not
34	Dmel.CG3534|Q9VEQ0	117.246	1.8385e-06	1.83912e-06	0.521817	0.00020802	CG3534
35	Cht7|Q9VZV2	115.449	1.96188e-06	1.96245e-06	-0.652894	0.000211672	Cht7
36	Prat2|Q967S0	114.974	1.9962e-06	1.99676e-06	1.01393	0.000211672	Prat2
37	Mal-B2|Q8IPA2	114.437	2.03584e-06	2.03638e-06	0.939638	0.000211672	Mal-B2
38	bsf|Q9VJ86	108.682	2.52776e-06	2.52815e-06	-0.377022	0.000254354	bsf
39	Dmel.CG4408|Q7JVX3	108.166	2.57858e-06	2.57895e-06	-0.686475	0.000254354	CG4408
40	mRpS28|A1ZBA5	105.853	2.82253e-06	2.82286e-06	-0.583769	0.000270383	mRpS28
41	Hsc70-3|P29844	105.33	2.88164e-06	2.88196e-06	0.634144	0.000270383	Hsc70-3
42	pr|P48611	104.096	3.0269e-06	3.02718e-06	-0.84421	0.000277249	pr
43	ATPCL|E2QCF1	100.532	3.50007e-06	3.50029e-06	-4.6761	0.000313134	ATPCL
44	Dmel.CG8543|Q9VS75	96.8014	4.09596e-06	4.09613e-06	-1.22533	0.000353623	CG8543
45	v|P20351	96.5721	4.13648e-06	4.13665e-06	0.449136	0.000353623	v
46	Pal2|Q9W1L5	95.3648	4.35811e-06	4.35825e-06	0.921562	0.000357446	Pal2
47	Prat|Q27601	95.3178	4.36703e-06	4.36717e-06	0.881256	0.000357446	Prat
48	Cyp6d5|Q9VFP1	90.3112	5.45937e-06	5.45947e-06	-0.866457	0.000437546	Cyp6d5
49	Fer1HCH|Q7KRU8	86.7669	6.43891e-06	6.43898e-06	0.643546	0.00049619	Fer1HCH
50	SamDC|P91931	86.7337	6.44906e-06	6.44912e-06	-0.908502	0.00049619	SamDC
51	Gip|P36951	85.4079	6.87079e-06	6.87085e-06	0.420366	0.000509712	Gip
52	CG14261|Q8IMP0	85.3505	6.88979e-06	6.88984e-06	0.310843	0.000509712	CG14261
53	Dmel.CG32638|Q8IR72	84.8931	7.04359e-06	7.04364e-06	-0.280604	0.000511258	CG32638
54	ATPCL|Q7KN85	82.4978	7.92107e-06	7.92111e-06	0.559532	0.000564303	ATPCL
55	mRpS2|Q8MSS7	81.1472	8.47488e-06	8.47491e-06	-0.727839	0.000592779	mRpS2
56	Hsp22|P02515	79.9183	9.02043e-06	9.02046e-06	2.37348	0.000619671	Hsp22
57	Arc1|Q7K1U0	78.8755	9.51735e-06	9.51737e-06	1.1545	0.000642337	Arc1
58	bgm|Q9V3S9	75.9897	1.10777e-05	1.10778e-05	0.824979	0.00073476	bgm
59	Pfrx|Q9VWH7	75.3158	1.14861e-05	1.14862e-05	0.566904	0.000748936	Pfrx
60	su(r)|Q9W374	73.5713	1.26321e-05	1.26321e-05	0.337572	0.000809928	su(r)
61	mRpL16|Q9W547	72.2474	1.35961e-05	1.35961e-05	-0.607482	0.000857445	mRpL16
62	ras|Q07152	71.4592	1.42128e-05	1.42128e-05	-0.639107	0.000869454	ras
63	CG31878|R9PY51	71.1521	1.44623e-05	1.44623e-05	-0.909512	0.000869454	CG31878
64	Ilp2|Q9VT51	71.1493	1.44645e-05	1.44645e-05	0.920624	0.000869454	Ilp2
65	comt|P46461	70.2087	1.5263e-05	1.5263e-05	-0.45263	0.000903333	comt
66	mRpS30|Q9VXP3	68.8897	1.64753e-05	1.64753e-05	-0.880562	0.000960312	mRpS30
67	mRpL3|Q9VXQ0	65.5726	2.00866e-05	2.00866e-05	-0.626489	0.00115333	mRpL3
68	mRpL21|Q9VVX4	64.3971	2.15943e-05	2.15943e-05	-0.474282	0.00121995	mRpL21
69	Atf-2-RB|Q9W0Z5	64.185	2.18811e-05	2.18811e-05	0.47023	0.00121995	Atf-2-RB
70	GLS|Q961I1	63.0745	2.34599e-05	2.34599e-05	-0.72756	0.00127983	GLS
71	eIF2D|Q9NG60	62.9667	2.36205e-05	2.36205e-05	0.759672	0.00127983	eIF2D
72	CG14576|Q9VP02	61.2126	2.64324e-05	2.64324e-05	0.670033	0.0014123	CG14576
73	Dmel.CG9512|Q9VY05	60.4783	2.77302e-05	2.77302e-05	0.554921	0.00146135	CG9512
74	Dmel.CG4842|Q9VV47	57.8776	3.30006e-05	3.30006e-05	-0.627573	0.00171558	CG4842
75	waw|Q9VRH6	57.6438	3.35322e-05	3.35322e-05	-0.384833	0.00171998	waw
76	#150697_at|Q9VB96	56.0806	3.73682e-05	3.73682e-05	0.599021	0.00189152	150697_at
77	Dmel.CG3940|Q9VH26	55.6142	3.86154e-05	3.86154e-05	-0.507181	0.00192927	CG3940
78	Syn|Q24546	54.6392	4.1391e-05	4.1391e-05	-0.557125	0.00204143	Syn
79	Dmel.CG14274|Q9VLP0	53.9667	4.34484e-05	4.34484e-05	-0.494189	0.00211577	CG14274
80	Prx2540-2|Q7JX87	53.5077	4.49246e-05	4.49246e-05	0.943151	0.00214723	Prx2540-2
81	Shmt|Q9W457	53.4015	4.52749e-05	4.52749e-05	0.645164	0.00214723	Shmt
82	Cpn|Q02910	53.2011	4.59451e-05	4.59451e-05	1.54308	0.00214723	Cpn
83	Dmel.CG5590|Q9VB10	53.0885	4.63269e-05	4.63269e-05	-0.494779	0.00214723	CG5590
84	mRpS5|Q8SYP9	52.6387	4.78913e-05	4.78913e-05	-0.41311	0.00219331	mRpS5
85	AdSL|Q9VEP6	52.1124	4.98049e-05	4.98049e-05	0.45775	0.00225411	AdSL
86	alpha-Man-Ia|P53625	51.8239	5.08936e-05	5.08936e-05	-0.481235	0.0022766	alpha-Man-Ia
87	Lsp2|Q24388	51.2193	5.32706e-05	5.32706e-05	-1.61933	0.00233539	Lsp2
88	mRpL23|Q9W021	51.0956	5.37737e-05	5.37737e-05	-0.697818	0.00233539	mRpL23
89	Dmel.CG6908|Q9VGJ6	50.9972	5.41779e-05	5.41779e-05	0.414815	0.00233539	CG6908
90	Dmel.CG10184|Q9VCK6	50.8868	5.46361e-05	5.46361e-05	0.879523	0.00233539	CG10184
91	Dmel.CG6726|Q9VCR2	50.7201	5.53365e-05	5.53365e-05	-0.342103	0.00233933	CG6726
92	IM23|Q9V8F5	50.5298	5.61496e-05	5.61496e-05	1.72006	0.00234791	IM23
93	hgo|Q9VKJ0	49.4443	6.10782e-05	6.10782e-05	0.691654	0.00252654	hgo
94	mRpS7|Q9VKX4	48.6325	6.51132e-05	6.51132e-05	-0.395502	0.00266479	mRpS7
95	EG:BACR7A4.14|Q9U1L2	47.909	6.89867e-05	6.89867e-05	0.828898	0.002755	BACR7A4.14
96	Pli|O77237	47.83	6.94263e-05	6.94263e-05	-0.423148	0.002755	Pli
97	Dmel.CG8665|Q9VIC9	47.823	6.94659e-05	6.94659e-05	0.640847	0.002755	CG8665
98	Cad74A|Q9VVG0	47.3107	7.24048e-05	7.24048e-05	-0.652629	0.00284226	Cad74A
99	Dmel.CG3999|Q9VH09	46.3293	7.84716e-05	7.84716e-05	0.734783	0.0030493	CG3999
100	CG18067|A1ZBU8	46.0263	8.04696e-05	8.04696e-05	1.14763	0.00309566	CG18067
101	BcDNA:RH50927|Q9VGK3	45.6164	8.32718e-05	8.32718e-05	1.0526	0.00317175	RH50927
102	CG8067|Q7K1S1	45.2933	8.55648e-05	8.55648e-05	-0.217503	0.00320351	CG8067
103	mRpL18|Q7JVK1	45.2648	8.57712e-05	8.57712e-05	-0.590772	0.00320351	mRpL18
104	Dmel.CG2233|Q9W3L4	44.9545	8.80531e-05	8.80531e-05	0.701251	0.00325712	CG2233
105	BG:DS00941.11|Q961T9	44.745	8.96359e-05	8.96359e-05	-0.424638	0.00328409	DS00941.11
106	serp|Q9VW34	44.2958	9.31491e-05	9.31491e-05	-0.994856	0.00338061	serp
107	Mct1|Q9W509	42.9661	0.000104582	0.000104582	0.918146	0.00376007	Mct1
108	BcDNA:LP01642|Q9VYV6	42.2444	0.000111507	0.000111507	0.947822	0.00395558	LP01642
109	ade5|Q9I7S8	42.1875	0.000112076	0.000112076	0.58507	0.00395558	ade5
110	Dmel.CG11771|Q9VC06	41.9437	0.000114556	0.000114556	-0.4643	0.00400635	CG11771
111	mRpL14|Q9W4Z2	41.7388	0.000116693	0.000116693	-0.557386	0.00404431	mRpL14
112	Cyp12d1-p|P82712	41.4534	0.000119751	0.000119751	0.389715	0.00411323	Cyp12d1-p
113	SdhB|P21914	41.1598	0.000123	0.000123	-0.147567	0.00418547	SdhB
114	obst-A|Q9VR79	41.0687	0.00012403	0.00012403	-0.607949	0.00418547	obst-A
115	Hpd|Q9VPF3	40.8669	0.000126349	0.000126349	0.507676	0.00419345	Hpd
116	AOX1|Q9VF53	40.8585	0.000126447	0.000126447	0.708757	0.00419345	AOX1
117	CG15067|A1ZB61	40.6466	0.000128942	0.000128942	1.90928	0.00423967	CG15067
118	SCOT|Q9W058	40.3641	0.000132362	0.000132362	0.357327	0.00431524	SCOT
119	mfrn|Q9VAY3	40.2165	0.000134194	0.000134194	-0.818832	0.0043382	mfrn
120	BG:DS01759.2|Q9V3Y7	39.8388	0.000139023	0.000139023	0.653586	0.00445686	DS01759.2
121	mRpL27|Q86BM8	39.2978	0.000146317	0.000146317	-0.806214	0.00465191	mRpL27
122	BcDNA:RH02566|Q8SZN1	39.0444	0.000149894	0.000149894	0.646045	0.00472656	RH02566
123	Alp4|Q24238	38.2188	0.000162313	0.000162313	-0.507714	0.00507656	Alp4
124	Obp99b|Q9VAI6	38.0687	0.000164704	0.000164704	1.3553	0.00510982	Obp99b
125	CT28701|Q9VCH7	37.748	0.000169959	0.000169959	1.32486	0.00523065	CT28701
126	Dmel.CG40485|Q6NNV7	37.3966	0.000175955	0.000175955	-0.748206	0.00537222	CG40485
127	cora|Q9V8R9	37.2415	0.000178683	0.000178683	-0.198742	0.00541256	cora
128	GstE14|Q7JYX0	36.7602	0.000187488	0.000187488	-0.510931	0.00563489	GstE14
129	e|Q7KV34	36.0638	0.000201184	0.000201184	-0.448691	0.00599964	e
130	La|P40796	35.696	0.000208913	0.000208913	0.695254	0.00618221	La
131	Dmel.CG3164|Q9VPJ9	35.4232	0.000214878	0.000214878	-0.28749	0.00631021	CG3164
132	CAP|A0A0B4K6W0	35.1276	0.000221583	0.000221583	0.927666	0.0064578	CAP
133	teq|Q8IQB8	34.6188	0.00023373	0.00023373	0.477017	0.00676061	teq
134	regucalcin|Q9VYR1	34.5463	0.000235526	0.000235526	0.391213	0.00676171	regucalcin
135	CG10731|A1ZAA9	33.6684	0.00025868	0.00025868	-0.317499	0.00737142	CG10731
136	Cyp28d1|Q9VMT5	33.5984	0.000260643	0.000260643	0.448321	0.00737275	Cyp28d1
137	AspRS-m|Q9VJH2	33.213	0.000271788	0.000271788	-0.170951	0.0076319	AspRS-m
138	antdh|Q9VZ19	32.8362	0.000283251	0.000283251	-0.63212	0.00789614	antdh
139	uif|Q9VM55	32.6431	0.000289353	0.000289353	-0.33477	0.00800821	uif
140	CycY|Q9VKF0	32.5049	0.000293822	0.000293822	-0.238374	0.00807381	CycY
141	Nak|Q9VJ30	32.4088	0.000296979	0.000296979	-0.222632	0.00810268	Nak
142	Acox57D-p|Q9W2G9	32.0717	0.000308384	0.000308384	0.498561	0.00834132	Acox57D-p
143	Dmel.CG5955|Q9VPE8	32.0234	0.000310062	0.000310062	0.817861	0.00834132	CG5955
144	smp-30|H8F4T3	31.8213	0.000317203	0.000317203	0.480852	0.00847417	smp-30
145	Dmel.CG8036|Q9VHN7	31.5789	0.000326035	0.000326035	0.585047	0.00865006	CG8036
146	CG5009|Q7KML2	31.0775	0.000345282	0.000345282	0.300463	0.00909793	CG5009
147	Inos|O97477	30.9897	0.000348795	0.000348795	-0.278587	0.00912799	Inos
148	Gasp|Q9VNL0	30.4525	0.000371258	0.000371258	-0.571959	0.00964426	Gasp
149	CG8654-RA|Q7K3M6	30.3997	0.000373564	0.000373564	-0.42736	0.00964426	CG8654-RA
150	l(2)gl|P08111	30.3433	0.000376043	0.000376043	-0.278549	0.00964426	l(2)gl
151	stw|A1Z6F6	30.1957	0.000382623	0.000382623	-0.550438	0.00973145	stw
152	#28575006|Q961B3	30.1255	0.000385805	0.000385805	0.665216	0.00973145	28575006
153	Idgf3|Q8MLZ7	30.0901	0.00038742	0.00038742	0.338613	0.00973145	Idgf3
154	CG15163|Q9VJ68	30.0435	0.000389562	0.000389562	-0.199665	0.00973145	CG15163
155	scf|Q8IRH7	29.4996	0.000415636	0.000415636	0.822821	0.0103158	scf
156	Dmel.CG5177|Q9VM18	29.3446	0.000423455	0.000423455	-0.238027	0.0104425	CG5177
157	mdcds_3066|X2J9Z3	29.1483	0.00043362	0.00043362	-0.393173	0.0106251	mdcds_3066
158	cry|O77059	28.9485	0.000444275	0.000444275	-0.583593	0.0108173	cry
159	MagR|Q8T3X9	28.5551	0.000466198	0.000466198	0.421258	0.0112596	MagR
160	cher|Q9VEN1	28.5187	0.000468296	0.000468296	0.291353	0.0112596	cher
161	Dmel.CG5613|Q86B46	28.2284	0.00048542	0.00048542	0.787504	0.0115988	CG5613
162	CG7461|A1ZBJ2	28.0848	0.000494176	0.000494176	-0.309836	0.0117236	CG7461
163	Dmel.CG31205|Q8IN51	28.0322	0.000497433	0.000497433	0.459405	0.0117236	CG31205
164	Obp44a|Q7K084	27.9944	0.000499786	0.000499786	0.63226	0.0117236	Obp44a
165	Had1|Q9VXI1	27.8928	0.000506185	0.000506185	0.847461	0.0118018	Had1
166	dnd|Q9VD64	27.6837	0.000519674	0.000519674	-0.384594	0.0119502	dnd
167	Dmel.CG2767|Q9VHX4	27.6598	0.000521249	0.000521249	-0.262446	0.0119502	CG2767
168	CG11883|A8DY95	27.6	0.000525199	0.000525199	-0.34727	0.0119502	CG11883
169	Cyp309a1|Q9VQD2	27.545	0.000528867	0.000528867	0.50975	0.0119502	Cyp309a1
170	AsnRS|Q9V434	27.5416	0.000529097	0.000529097	0.166877	0.0119502	AsnRS
171	Dmel.CG1461|Q9VY42	27.4963	0.000532141	0.000532141	-0.514772	0.0119502	CG1461
172	Cyp28a5|Q9V419	27.445	0.000535616	0.000535616	-0.416831	0.0119502	Cyp28a5
173	CG6435|Q4V625	27.3875	0.000539548	0.000539548	0.208253	0.0119502	CG6435
174	Aprt|P12426	27.3735	0.000540509	0.000540509	0.450848	0.0119502	Aprt
175	pyd3|Q9VI04	27.3081	0.00054503	0.00054503	0.299404	0.0119813	pyd3
176	TotC|Q8IN43	27.2282	0.000550619	0.000550619	2.26929	0.0120354	TotC
177	Ntmt|Q6NN40	27.0127	0.000566037	0.000566037	0.515228	0.0122748	Ntmt
178	ry|P10351	26.9865	0.000567953	0.000567953	0.626714	0.0122748	ry
179	cysu|Q9VEJ9	26.9358	0.000571673	0.000571673	-0.532801	0.0122862	cysu
180	ade3|P00967	26.8371	0.000578995	0.000578995	0.494459	0.0123744	ade3
181	tobi|Q9VBR6	26.6656	0.000592005	0.000592005	1.32811	0.0125826	tobi
182	Iris|Q9VPX0	26.5577	0.000600376	0.000600376	0.589027	0.0126904	Iris
183	Dmel.CG17715|Q5LJR2	26.4886	0.000605813	0.000605813	-0.248023	0.0127353	CG17715
184	Syn2|A1ZAH3	26.3647	0.000615706	0.000615706	-0.263268	0.0127885	Syn2
185	Dmel.CG13850|Q9VD14	26.3529	0.000616656	0.000616656	-0.294397	0.0127885	CG13850
186	Gp93|Q9VAY2	26.3123	0.000619953	0.000619953	0.440704	0.0127885	Gp93
187	EG:25E8.1|O46067	26.2824	0.00062239	0.00062239	0.253063	0.0127885	25E8.1
188	Atg4a|Q9VPW2	26.2354	0.000626247	0.000626247	0.231787	0.0127885	Atg4a
189	Dref|Q94883	26.2107	0.000628286	0.000628286	-0.368059	0.0127885	Dref
190	mRpL10|Q9VPL3	26.0651	0.00064047	0.00064047	-1.1445	0.0129678	mRpL10
191	Dmel.CG42817|Q8IP22	25.9242	0.000652531	0.000652531	-0.482741	0.0130859	CG42817
192	Rbcn-3B|Q9W543	25.9176	0.000653105	0.000653105	-0.365217	0.0130859	Rbcn-3B
193	CG14752-RA|A1Z7G2	25.7108	0.000671345	0.000671345	-0.695401	0.0133817	CG14752-RA
194	Lsp1beta|P11996	25.5618	0.00068487	0.00068487	1.15906	0.0135268	Lsp1beta
195	Ahcy13|Q27580	25.5532	0.000685659	0.000685659	0.378599	0.0135268	Ahcy13
196	Yp1|P02843	25.377	0.000702111	0.000702111	0.883271	0.0137738	Yp1
197	twf|Q9VFM9	25.343	0.000705341	0.000705341	-0.281855	0.0137738	twf
198	Dmel.CG3513|Q9VQT6	25.1989	0.000719234	0.000719234	-0.796493	0.0139139	CG3513
199	Sardh|A1ZAZ2	25.1936	0.000719749	0.000719749	0.519007	0.0139139	Sardh
200	Dmel.CG9331|Q9VIJ0	24.9605	0.000742968	0.000742968	0.464608	0.014291	CG9331
201	Dmel.CG13369|O77425	24.8023	0.000759241	0.000759241	0.47249	0.0145313	CG13369
202	CG4752-RA|Q9W247	24.6376	0.000776658	0.000776658	0.383938	0.0147911	CG4752-RA
203	Dmel.CG16826|Q9VK00	24.4626	0.000795697	0.000795697	-0.515995	0.015079	CG16826
204	CG5554|Q9W1I7	24.3654	0.000806518	0.000806518	0.419474	0.0152092	CG5554
205	dnc|Q9W4T4	24.2719	0.000817091	0.000817091	-0.316247	0.0153334	dnc
206	Syt4|Q9U6P7	24.1879	0.000826742	0.000826742	0.346563	0.0154084	Syt4
207	Dmel.CG12428|Q9VB02	24.1552	0.000830534	0.000830534	0.433989	0.0154084	CG12428
208	ninaA|P15425	24.1332	0.000833105	0.000833105	-0.502437	0.0154084	ninaA
209	Gycalpha99B|Q07093	23.993	0.00084968	0.00084968	-0.367003	0.0156398	Gycalpha99B
210	GH05702|Q9Y141	23.5013	0.000911093	0.000911093	0.892772	0.0166904	GH05702
211	vari|Q7KT16	23.4405	0.000919055	0.000919055	-0.308045	0.0167564	vari
212	Ptp10D|P35992	23.3494	0.000931157	0.000931157	-0.43386	0.0168716	Ptp10D
213	Dmel.CG42394|Q6IKC0	23.3271	0.000934143	0.000934143	-0.23636	0.0168716	CG42394
214	Dmel.CG9498|Q9VMF0	23.284	0.000939957	0.000939957	0.437299	0.0168973	CG9498
215	Cad87A|Q9VGG5	23.0489	0.000972463	0.000972463	-0.326633	0.0174003	Cad87A
216	Kdm2|Q9VHH9	22.9477	0.000986881	0.000986881	0.569517	0.0175673	Kdm2
217	Cyp12b2|Q9V8M2	22.9196	0.000990927	0.000990927	-0.287025	0.0175673	Cyp12b2
218	Gk1|Q9W0U0	22.8778	0.000996992	0.000996992	0.272208	0.0175937	Gk1
219	QIL1|Q9VVH3	22.8379	0.00100282	0.00100282	-0.26039	0.0176157	QIL1
220	Gycbeta100B|Q9VA09	22.7714	0.00101261	0.00101261	-0.265889	0.0177069	Gycbeta100B
221	Dmel.CG11999|Q9VNA3	22.6477	0.00103117	0.00103117	0.293723	0.0179498	CG11999
222	UK114|Q9V3W0	22.3116	0.00108373	0.00108373	0.381303	0.0187737	UK114
223	Idgf4|Q9W303	22.2835	0.00108826	0.00108826	0.403108	0.0187737	Idgf4
224	RSG7|Q9VXA3	22.0818	0.00112154	0.00112154	-0.355772	0.0192615	RSG7
225	CG11110|Q4QQ12	21.8035	0.00116955	0.00116955	0.335613	0.0199458	CG11110
226	Yp2|P02844	21.7769	0.00117427	0.00117427	1.13807	0.0199458	Yp2
227	Cpr47Ee|A1Z8H6	21.7619	0.00117694	0.00117694	0.900476	0.0199458	Cpr47Ee
228	CASK|Q24210	21.6447	0.00119807	0.00119807	-0.39267	0.0200768	CASK
229	AGO1|Q32KD4	21.6276	0.00120117	0.00120117	-0.241837	0.0200768	AGO1
230	Faa|Q9VZI8	21.6254	0.00120158	0.00120158	0.582144	0.0200768	Faa
231	mRpS35|Q9VZX6	21.6038	0.00120555	0.00120555	-0.375599	0.0200768	mRpS35
232	Rbcn-3A|Q9W425	21.5344	0.00121836	0.00121836	-0.402168	0.0201381	Rbcn-3A
233	AsnS|Q7KTW9	21.5273	0.0012197	0.0012197	0.278934	0.0201381	AsnS
234	Dmel.CG14259|Q9VB79	21.3137	0.00126028	0.00126028	-0.52767	0.020605	CG14259
235	nrv1|Q24046	21.3059	0.0012618	0.0012618	-0.46658	0.020605	nrv1
236	Sam-S|P40320	21.2787	0.0012671	0.0012671	0.268851	0.020605	Sam-S
237	Appl|P14599	21.2669	0.0012694	0.0012694	0.928859	0.020605	Appl
238	Dmel.CG6910|Q9VTU9	21.2384	0.00127499	0.00127499	0.440178	0.0206087	CG6910
239	GstE9|Q7K8X7	21.1067	0.00130123	0.00130123	0.400354	0.020919	GstE9
240	PGRP-SB1|Q70PY2	21.0877	0.00130506	0.00130506	0.842474	0.020919	PGRP-SB1
241	Dmel.CG10126|Q86PF4	20.9643	0.00133031	0.00133031	0.445887	0.0212353	CG10126
242	Crag|Q9W3D2	20.9331	0.00133681	0.00133681	-0.280347	0.0212508	Crag
243	CG8323|Q7JZE8	20.9025	0.00134319	0.00134319	-0.603843	0.0212644	CG8323
244	Dmel.CG6428|Q9W4N6	20.8435	0.00135563	0.00135563	0.270195	0.0213194	CG6428
245	Nurf-38|O77460	20.824	0.00135977	0.00135977	0.273274	0.0213194	Nurf-38
246	t|Q9W369	20.8075	0.00136329	0.00136329	0.273214	0.0213194	t
247	bw|P12428	20.5925	0.00141016	0.00141016	1.61009	0.0219159	bw
248	Dmel.CG10425|Q9VBU5	20.5805	0.00141282	0.00141282	-1.13739	0.0219159	CG10425
249	Dmel.CG8861|Q9VHF9	20.549	0.00141987	0.00141987	-0.294256	0.0219367	CG8861
250	Dmel.CG3618|Q9VPA9	20.4695	0.00143786	0.00143786	0.409522	0.0220533	CG3618
251	Cow|Q9VCR3	20.4447	0.00144351	0.00144351	0.448189	0.0220533	Cow
252	Dmel.CG15506|Q8IMK6	20.4399	0.00144461	0.00144461	0.63452	0.0220533	CG15506
253	anon-EST:Posey3|Q9W309	20.3963	0.00145465	0.00145465	0.835912	0.0221187	Posey3
254	CG43340|A0A0B4KEE5	20.2006	0.00150076	0.00150076	-0.315453	0.022677	CG43340
255	Rel|Q94527	20.1816	0.00150533	0.00150533	0.294286	0.022677	Rel
256	Dmel.CG32017|Q8IM93	20.1662	0.00150905	0.00150905	0.393238	0.022677	CG32017
257	pain|Q9W0Y6	19.84	0.00159049	0.00159049	-0.390117	0.0237938	pain
258	AdenoK|Q9VU39	19.8137	0.00159728	0.00159728	0.250951	0.0237938	AdenoK
259	CG8613|Q5BIA9	19.7959	0.00160192	0.00160192	-0.304571	0.0237938	CG8613
260	Ppox|Q9VC52	19.5822	0.00165869	0.00165869	-0.197433	0.0243881	Ppox
261	Ald|P07764	19.5822	0.00165871	0.00165871	0.288961	0.0243881	Ald
262	Hml|M9PCE5	19.5739	0.00166095	0.00166095	-0.386575	0.0243881	Hml
263	obst-E|Q9VMM6	19.505	0.00167982	0.00167982	-0.747926	0.0245713	obst-E
264	Nup160|Q9VKJ3	19.3739	0.00171643	0.00171643	-0.311889	0.0250118	Nup160
265	Fmo-2|Q7K3U4	19.3166	0.00173276	0.00173276	0.145717	0.0251545	Fmo-2
266	TotA|Q8IN44	19.2585	0.00174948	0.00174948	1.09453	0.0253017	TotA
267	Atg8a|Q9W2S2	19.0807	0.00180196	0.00180196	0.462046	0.0257661	Atg8a
268	Ge-1|Q9VKK1	19.0768	0.00180313	0.00180313	-0.184406	0.0257661	Ge-1
269	AspRS|Q7K0E6	19.0565	0.00180925	0.00180925	0.371293	0.0257661	AspRS
270	Syt7|Q6NNV2	19.0484	0.00181168	0.00181168	-0.152471	0.0257661	Syt7
271	Dmel.CG7888|Q7YTZ0	19.0372	0.00181508	0.00181508	-0.427191	0.0257661	CG7888
272	se|Q9VSL3	18.7685	0.0018988	0.0018988	-1.06861	0.0265828	se
273	Ank|Q0KIE7	18.7303	0.00191109	0.00191109	-0.400949	0.0265828	Ank
274	Ipp|Q9VFP6	18.7121	0.00191697	0.00191697	-0.386409	0.0265828	Ipp
275	Dmel.CG14445|A8JUZ6	18.7079	0.00191835	0.00191835	-0.64157	0.0265828	CG14445
276	Fmo-1|Q9W1E9	18.7074	0.00191851	0.00191851	0.274344	0.0265828	Fmo-1
277	Cyt-c-d|P04657	18.707	0.00191862	0.00191862	0.70782	0.0265828	Cyt-c-d
278	arm|P18824	18.6998	0.00192099	0.00192099	-0.360301	0.0265828	arm
279	NLaz|Q8SXR1	18.6689	0.00193103	0.00193103	0.320882	0.0266261	NLaz
280	Dmel.CG5577|Q8SXC0	18.5643	0.00196562	0.00196562	0.29341	0.0269457	CG5577
281	AMPdeam|D0IQK3	18.5395	0.00197395	0.00197395	0.18876	0.0269457	AMPdeam
282	Men|Q9VG31	18.5357	0.00197523	0.00197523	0.373835	0.0269457	Men
283	Dmel.CG10467|Q9VRU1	18.3802	0.00202836	0.00202836	0.280572	0.0275226	CG10467
284	dpr21|A0A0C4DHN4	18.3702	0.00203182	0.00203182	0.592005	0.0275226	dpr21
285	mRpS34|Q9VV39	18.3438	0.00204105	0.00204105	-0.312335	0.0275507	mRpS34
286	rdgC|P40421	18.2993	0.00205669	0.00205669	-0.321506	0.0276646	rdgC
287	Dmel.CG7054|Q9VD02	18.2424	0.00207691	0.00207691	0.721864	0.0278393	CG7054
288	mRpL17|Q9W0S6	18.1642	0.0021051	0.0021051	-0.797212	0.0281191	mRpL17
289	Sfxn1-3|Q9VN13	18.1197	0.00212136	0.00212136	0.27809	0.0282383	Sfxn1-3
290	HDAC6|Q8IR38	18.0025	0.00216491	0.00216491	0.331297	0.0287024	HDAC6
291	Pde8|Q9W1L9	17.9859	0.00217115	0.00217115	-0.294599	0.0287024	Pde8
292	CDase|Q9VA70	17.8555	0.00222107	0.00222107	-0.658873	0.0292619	CDase
293	Tsf1|Q9VWV6	17.8303	0.00223088	0.00223088	0.459992	0.0292908	Tsf1
294	CG17333|Q9VZ64	17.6377	0.00230762	0.00230762	0.116463	0.0301561	CG17333
295	Cyp4d20|Q9W011	17.6073	0.00232004	0.00232004	0.326526	0.0301561	Cyp4d20
296	rdgB|P43125	17.6066	0.0023203	0.0023203	-0.406377	0.0301561	rdgB
297	Jhedup|A1ZA97	17.5752	0.00233324	0.00233324	-1.07896	0.0302221	Jhedup
298	CG18022|Q0E8F2	17.5023	0.00236354	0.00236354	-0.455424	0.0304947	CG18022
299	Dmel.CG6028|Q95SI7	17.4865	0.00237014	0.00237014	0.464998	0.0304947	CG6028
300	DAAM|Q8IRY0	17.3937	0.00240957	0.00240957	-0.607082	0.0308987	DAAM
301	jp|Q7JV09	17.3491	0.00242879	0.00242879	-0.213495	0.0310417	jp
302	TrpRS|Q0KI98	17.2505	0.00247195	0.00247195	0.184066	0.0314887	TrpRS
303	swm|M9PDF2	17.114	0.0025333	0.0025333	0.332468	0.0321636	swm
304	Ptp61F|Q9W0G1	17.0548	0.00256045	0.00256045	0.58292	0.0324015	Ptp61F
305	Dmel.CG5653|Q9VSR8	17.0314	0.0025713	0.0025713	-0.581024	0.0324321	CG5653
306	Dbi|P42281	17.0122	0.00258023	0.00258023	0.930928	0.0324383	Dbi
307	Tctp|Q9VGS2	16.9832	0.00259383	0.00259383	0.253519	0.0325031	Tctp
308	Mccc1|Q9V9T5	16.8134	0.00267505	0.00267505	0.225755	0.0334121	Mccc1
309	scrib|E1JIZ0	16.7723	0.00269519	0.00269519	-0.433715	0.0334593	scrib
310	Dmel.CG9119|Q9W0J9	16.7702	0.00269623	0.00269623	0.911632	0.0334593	CG9119
311	GluProRS|P28668	16.7131	0.0027245	0.0027245	0.201042	0.0337014	GluProRS
312	lolal|Q7KRI2	16.6198	0.00277153	0.00277153	-0.272713	0.0341733	lolal
313	Cyt-c-p|P84029	16.5689	0.0027976	0.0027976	0.507358	0.0343845	Cyt-c-p
314	Dmel.CG11151|Q9VY92	16.5239	0.00282086	0.00282086	0.562492	0.0345601	CG11151
315	Drep2|Q7K304	16.4263	0.00287226	0.00287226	-0.211938	0.035078	Drep2
316	sky|D3DML7	16.4045	0.00288388	0.00288388	-0.305578	0.0351085	sky
317	Cyp9h1|Q9V6H1	16.298	0.00294148	0.00294148	0.48746	0.0356968	Cyp9h1
318	EbpIII|Q9W1C9	16.2633	0.00296056	0.00296056	0.51833	0.0357176	EbpIII
319	mRpL38|Q9VY48	16.2611	0.00296176	0.00296176	-0.915662	0.0357176	mRpL38
320	jbug|A0A0B4KEX6	16.1317	0.00303433	0.00303433	-0.204469	0.0364783	jbug
321	Spat|Q9W3Z3	16.0457	0.00308378	0.00308378	0.392682	0.0368823	Spat
322	Rpe|Q95RV5	16.0399	0.00308711	0.00308711	0.242452	0.0368823	Rpe
323	sn|Q24524	15.9985	0.00311128	0.00311128	-0.249808	0.037056	sn
324	Gbeta5|Q9W3J1	15.957	0.00313576	0.00313576	-0.19082	0.0371693	Gbeta5
325	#34F4T|Q9VTK9	15.9492	0.00314039	0.00314039	0.387326	0.0371693	34F4T
326	Arr2|P19107	15.9334	0.00314978	0.00314978	-0.371644	0.0371693	Arr2
327	CG13165-RA|C6SUS8	15.9154	0.00316054	0.00316054	-0.380475	0.0371822	CG13165-RA
328	IA-2|Q59E11	15.8071	0.00322616	0.00322616	0.280421	0.0378385	IA-2
329	Dmel.CG16965|Q9VKD9	15.7267	0.00327595	0.00327595	0.305058	0.0383057	CG16965
330	Nrg|P20241	15.6603	0.00331776	0.00331776	-0.368011	0.0386771	Nrg
331	Dmel.CG5681|Q9VJB3	15.5937	0.00336037	0.00336037	-0.514183	0.0390405	CG5681
332	l(2)k14710|Q7KN74	15.58	0.00336923	0.00336923	-0.276509	0.0390405	l(2)k14710
333	Dmel.CG10802|Q9W4R9	15.4211	0.00347397	0.00347397	0.294158	0.0401333	CG10802
334	Dmel.CG14275|Q9VLP1	15.3637	0.00351283	0.00351283	-0.720865	0.0404606	CG14275
335	Obp56e|Q7K088	15.3226	0.00354095	0.00354095	-0.939545	0.0406628	Obp56e
336	CG33470|Q8ML70	15.2639	0.00358155	0.00358155	0.582517	0.0410066	CG33470
337	Cht2|Q9W092	15.1042	0.00369508	0.00369508	-0.595024	0.0421809	Cht2
338	BEST:GH11240|Q9VC18	15.0878	0.00370704	0.00370704	0.695673	0.0421923	GH11240
339	amon|Q9VBC7	15.044	0.00373903	0.00373903	0.479052	0.0424308	amon
340	lqf|Q7KU90	15.0255	0.00375263	0.00375263	-0.153719	0.0424599	lqf
341	CG11073|Q9W294	14.9682	0.00379526	0.00379526	0.481141	0.0428163	CG11073
342	CG46338|Q7K4V4	14.8917	0.00385312	0.00385312	-0.169451	0.0433419	CG46338
343	anox|Q9VRG6	14.8572	0.00387949	0.00387949	-0.275204	0.0435114	anox
344	M6|Q9VP23	14.8363	0.00389562	0.00389562	-0.285105	0.0435652	M6
345	Dmel.CG5783|Q9VJ98	14.7977	0.0039256	0.0039256	0.424085	0.0436649	CG5783
346	pug|O96553	14.7813	0.00393847	0.00393847	0.4201	0.0436649	pug
347	PHGPx|Q8IRD4	14.7749	0.00394347	0.00394347	0.308978	0.0436649	PHGPx
348	CG15111-RB|A1ZBH3	14.7667	0.00394993	0.00394993	0.523963	0.0436649	CG15111-RB
349	Ass|O97069	14.6946	0.00400708	0.00400708	-0.507473	0.0440817	Ass
350	rad|X2JDH0	14.6903	0.00401055	0.00401055	-0.335165	0.0440817	rad
351	CT12987|Q9VVU1	14.6456	0.00404651	0.00404651	0.501007	0.0443502	CT12987
352	RhoGAPp190|Q9VX32	14.6189	0.00406825	0.00406825	-0.43815	0.0444618	RhoGAPp190
353	Obp99c|Q9VAI9	14.5644	0.00411295	0.00411295	0.500354	0.0447986	Obp99c
354	List|A1ZBC8	14.5531	0.00412236	0.00412236	0.836072	0.0447986	List
355	Cyp9f2|Q9VG82	14.4994	0.00416714	0.00416714	-0.384875	0.0451577	Cyp9f2
356	janA|P20348	14.4021	0.00424978	0.00424978	0.53072	0.0459239	janA
357	#14-3-3zeta|P29310-3	14.3518	0.00429339	0.00429339	-0.284319	0.0462417	14-3-3zeta
358	mRpS22|Q9VAY9	14.3405	0.00430323	0.00430323	-0.291192	0.0462417	mRpS22
359	Rab7|O76742	14.3165	0.00432428	0.00432428	-0.229935	0.0463384	Rab7
360	Phos10352|M9PJJ5	14.2027	0.00442571	0.00442571	0.336133	0.0472936	Phos10352
361	BicD|P16568	14.1785	0.00444757	0.00444757	0.385472	0.0473956	BicD
362	trpl|P48994	14.1297	0.00449231	0.00449231	-0.750503	0.0477401	trpl
363	Dmel.CG1628|Q9W2T2	14.1087	0.00451165	0.00451165	-0.473698	0.0478135	CG1628
364	CG11334|Q9V9X4	14.0827	0.00453579	0.00453579	0.575787	0.0479373	CG11334
365	Hsp60A|O02649	13.991	0.00462221	0.00462221	0.488543	0.0487169	Hsp60A
366	Pglym78|Q9VAN7	13.9679	0.0046443	0.0046443	0.251353	0.0487179	Pglym78
367	mop|Q9VUH6	13.9645	0.00464764	0.00464764	-0.230916	0.0487179	mop
368	alphaTub85E|P06604	13.9499	0.00466162	0.00466162	-0.487387	0.0487305	alphaTub85E
369	mRpS6|Q9VZD5	13.9369	0.00467418	0.00467418	-0.439137	0.0487305	mRpS6
370	nolo|Q9V9Q9	13.9027	0.00470739	0.00470739	-0.187493	0.0489441	nolo
371	Hsc20|A8JNT7	13.8589	0.00475035	0.00475035	0.23953	0.0490522	Hsc20
372	ChAT|P07668	13.8583	0.00475093	0.00475093	-0.259934	0.0490522	ChAT
373	PIP4K|Q8SXX1	13.8531	0.00475603	0.00475603	-0.26347	0.0490522	PIP4K
374	Dmel.CG15270|M9PCX9	13.7999	0.00480902	0.00480902	-0.480457	0.049466	CG15270
375	Ppn|Q868Z9	13.6798	0.00493111	0.00493111	0.303406	0.0505867	Ppn
376	CG1441|Q7K3T3	13.633	0.00497968	0.00497968	0.302681	0.050949	CG1441
377	CNPYb|Q9VVW7	13.5562	0.00506077	0.00506077	0.501322	0.0516413	CNPYb
378	Nep2|Q9XZ01	13.5217	0.00509771	0.00509771	-0.513027	0.0518806	Nep2
379	Hel25E|Q27268	13.4946	0.00512696	0.00512696	-0.271882	0.0520407	Hel25E
380	mge|Q9I7T5	13.4817	0.00514086	0.00514086	-0.17929	0.0520445	mge
381	l(2)efl|P82147	13.4675	0.00515634	0.00515634	0.445748	0.0520641	l(2)efl
382	Dmel.CG14830|Q9VS39	13.4411	0.00518529	0.00518529	-0.431094	0.052166	CG14830
383	Pten|Q9V3L4	13.4336	0.00519355	0.00519355	-0.341273	0.052166	Pten
384	BEST:GH09393|Q9W2J4	13.4165	0.00521234	0.00521234	0.525696	0.0521719	GH09393
385	Dmel.CG11236|Q9VM80	13.4008	0.00522969	0.00522969	0.348861	0.0521719	CG11236
386	Dmel.CG6287|Q9VKI8	13.3962	0.00523482	0.00523482	0.385526	0.0521719	CG6287
387	Hn|P17276	13.3772	0.005256	0.005256	-0.367545	0.0521742	Hn
388	anon-84Ea|O76206	13.3662	0.00526831	0.00526831	-0.182878	0.0521742	anon-84Ea
389	GM08240p|Q8INH6	13.349	0.00528762	0.00528762	-0.593242	0.0521742	GM08240p
390	CG6528|Q9VKG4	13.3475	0.0052893	0.0052893	1.07815	0.0521742	CG6528
391	CG7639|Q9V784	13.3142	0.00532699	0.00532699	-0.309755	0.0524116	CG7639
392	dj-1beta|Q9VA37	13.2952	0.00534859	0.00534859	0.50922	0.0524898	dj-1beta
393	CG17726|Q9VGR2	13.2496	0.00540091	0.00540091	0.303553	0.0527641	CG17726
394	Liprin-alpha|Q9VM93	13.2425	0.00540912	0.00540912	0.567104	0.0527641	Liprin-alpha
395	Nepl11|Q9VN01	13.2351	0.00541768	0.00541768	-0.509122	0.0527641	Nepl11
396	hyd|P51592	13.119	0.00555428	0.00555428	-0.210313	0.0538572	hyd
397	Vago|Q9VZ35	13.0984	0.00557892	0.00557892	0.566477	0.0538572	Vago
398	Nup50|Q7K0D8	13.0858	0.00559407	0.00559407	0.408799	0.0538572	Nup50
399	CG8839|Q7K2E1	13.083	0.00559751	0.00559751	0.187454	0.0538572	CG8839
400	Dmel.CG15515|A0A0B4KI23	13.081	0.00559991	0.00559991	0.57266	0.0538572	CG15515
401	Jafrac1|Q9V3P0	13.0338	0.00565728	0.00565728	0.270196	0.0542732	Jafrac1
402	tmod|A8JRH3	13.0148	0.00568047	0.00568047	-0.125139	0.0543601	tmod
403	Aldh|Q9VLC5	12.9793	0.00572428	0.00572428	0.363181	0.0546435	Aldh
404	CG1307|O97067	12.8904	0.00583581	0.00583581	-0.274737	0.0555702	CG1307
405	Galk|Q95U34	12.8685	0.0058637	0.0058637	0.290821	0.0556979	Galk
406	Dmel.CG9813|Q0KI76	12.8374	0.00590363	0.00590363	0.314754	0.0558984	CG9813
407	unc-13|Q8IM87	12.8221	0.00592331	0.00592331	-0.683653	0.0558984	unc-13
408	mino|Q8IMM8	12.8182	0.0059284	0.0059284	0.41365	0.0558984	mino
409	Dmel.CG14142|Q9VTG6	12.8035	0.00594748	0.00594748	-0.54234	0.0559412	CG14142
410	Srr|Q9VHF0	12.7155	0.00606317	0.00606317	-0.268933	0.0568546	Srr
411	CG30022|Q86PD3	12.6974	0.00608742	0.00608742	0.273822	0.0568546	CG30022
412	CG17739|Q7K3Y9	12.6962	0.00608898	0.00608898	-0.266946	0.0568546	CG17739
413	ACAT|Q9W0H6	12.6852	0.0061037	0.0061037	-0.479068	0.0568546	ACAT
414	mRpS29|Q9W253	12.6634	0.00613297	0.00613297	-0.453157	0.0569892	mRpS29
415	Ttd14|Q7K556	12.5961	0.00622467	0.00622467	-0.244105	0.0576553	Ttd14
416	Treh|Q9W2M2	12.5795	0.00624759	0.00624759	-0.306025	0.0576553	Treh
417	ps|Q0KI96	12.5588	0.00627616	0.00627616	-0.128166	0.0576553	ps
418	CG18501|Q9VPK3	12.5563	0.00627966	0.00627966	0.269985	0.0576553	CG18501
419	mRpS9|Q8SXF0	12.5464	0.00629343	0.00629343	-0.667191	0.0576553	mRpS9
420	Frq1|P37236	12.5379	0.00630524	0.00630524	0.387404	0.0576553	Frq1
421	Cp1|Q95029	12.5273	0.00632014	0.00632014	0.368604	0.0576553	Cp1
422	ade2|P35421	12.5241	0.00632454	0.00632454	0.42581	0.0576553	ade2
423	Usp2|Q8IQ27	12.4944	0.00636636	0.00636636	-0.361604	0.0578045	Usp2
424	Dmel.CG17292|Q7K3Z8	12.4841	0.006381	0.006381	0.549783	0.0578045	CG17292
425	Snu114|Q9VAX8	12.4806	0.00638599	0.00638599	-0.25558	0.0578045	Snu114
426	mEFTu2|Q7K3V6	12.4569	0.00641969	0.00641969	-0.172547	0.0579731	mEFTu2
427	bchs|Q9VML2	12.4034	0.00649663	0.00649663	-0.217438	0.0585306	bchs
428	CoRest|Q59E36	12.357	0.00656427	0.00656427	0.388226	0.0590017	CoRest
429	COX6B|Q8IQW2	12.3344	0.00659742	0.00659742	0.365257	0.0590101	COX6B
430	VhaSFD|Q9V3J1-2	12.3285	0.00660621	0.00660621	-0.589808	0.0590101	VhaSFD
431	Spg7|Q9W4W8	12.3244	0.00661227	0.00661227	-0.260321	0.0590101	Spg7
432	Irk2|Q9VCL9	12.3053	0.00664063	0.00664063	-0.389682	0.0590101	Irk2
433	mRpL12|Q9VSR5	12.2998	0.00664875	0.00664875	-0.385262	0.0590101	mRpL12
434	CG2269|Q0E9D9	12.2941	0.00665724	0.00665724	0.637763	0.0590101	CG2269
435	Calx|Q9VDG5	12.2253	0.00676102	0.00676102	-0.261275	0.0597442	Calx
436	Dmel.CG4098|Q9VV83	12.2098	0.00678457	0.00678457	1.04269	0.0597442	CG4098
437	Dmel.CG11790|Q8SWX6	12.2085	0.00678664	0.00678664	-0.259581	0.0597442	CG11790
438	Sin3A|Q5U0Y0	12.1585	0.00686354	0.00686354	-0.181382	0.0601491	Sin3A
439	whd|Q7JQH9	12.1476	0.00688041	0.00688041	-0.494517	0.0601491	whd
440	r-l|Q01637	12.1398	0.00689253	0.00689253	-0.369878	0.0601491	r-l
441	bonsai|Q8WTC1	12.1137	0.00693344	0.00693344	-0.594575	0.0601491	bonsai
442	PCNA2|Q9VIT0	12.1049	0.00694722	0.00694722	-0.647385	0.0601491	PCNA2
443	Slob|Q8IPH9	12.1011	0.00695318	0.00695318	-0.376227	0.0601491	Slob
444	CG42321|B7YZF6	12.0989	0.00695663	0.00695663	-0.204738	0.0601491	CG42321
445	Dmel.CG9497|Q9VMF1	12.0982	0.00695772	0.00695772	-0.63323	0.0601491	CG9497
446	ND-MLRQ|Q8SYJ2	12.0016	0.00711197	0.00711197	0.306813	0.0613447	ND-MLRQ
447	Pepck|P20007	11.9745	0.00715609	0.00715609	0.400304	0.0615872	Pepck
448	CG30151|A1ZBU6	11.9367	0.00721798	0.00721798	0.858432	0.0619812	CG30151
449	Adi1|Q6AWN0	11.8627	0.00734141	0.00734141	0.26496	0.0627371	Adi1
450	flr|Q9VU68	11.8612	0.00734392	0.00734392	-0.202499	0.0627371	flr
451	CG5819|Q7JWP9	11.8546	0.00735494	0.00735494	0.592902	0.0627371	CG5819
452	Dmel.CG15394|Q9VQE1	11.7855	0.00747275	0.00747275	0.891628	0.063601	CG15394
453	Nmdmc|Q04448	11.7589	0.00751855	0.00751855	0.250117	0.063694	Nmdmc
454	Dmel.CG7191|Q9VLX6	11.7518	0.00753097	0.00753097	0.805287	0.063694	CG7191
455	CG17419|Q7PLP4	11.7504	0.00753334	0.00753334	-0.465248	0.063694	CG17419
456	Idgf1|Q8MM24	11.7285	0.00757159	0.00757159	0.809622	0.063877	Idgf1
457	Uch-L5|Q9XZ61	11.7144	0.00759627	0.00759627	0.322786	0.063945	Uch-L5
458	poe|Q9VLT5	11.6785	0.00765962	0.00765962	-0.26786	0.0643375	poe
459	Dmel.CG17919|Q9VI09	11.5694	0.00785608	0.00785608	0.228332	0.0657404	CG17919
460	ref(2)P|P14199	11.5668	0.00786083	0.00786083	0.577521	0.0657404	ref(2)P
461	mdy|Q960U8	11.5442	0.00790231	0.00790231	0.615386	0.065944	mdy
462	CG2640|Q9VI66	11.5118	0.00796236	0.00796236	-0.728024	0.0663013	CG2640
463	Dmel.CG8460|Q9VLS0	11.496	0.00799187	0.00799187	-0.481371	0.066371	CG8460
464	Cog7|Q9VAD6	11.4888	0.00800524	0.00800524	-0.258824	0.066371	Cog7
465	beta-Spec|Q00963	11.4543	0.00807019	0.00807019	-0.241167	0.0667657	beta-Spec
466	CG41087|Q5LJX2	11.4293	0.00811761	0.00811761	-0.428126	0.0668594	CG41087
467	ICA69|Q9VP78	11.4262	0.00812355	0.00812355	0.522557	0.0668594	ICA69
468	SLIRP1|Q0KHQ1	11.4209	0.00813366	0.00813366	-0.479457	0.0668594	SLIRP1
469	a10|Q27377	11.4113	0.00815206	0.00815206	-0.529503	0.0668677	a10
470	Idh|Q8IQA7	11.3833	0.00820574	0.00820574	0.205253	0.0671534	Idh
471	Nrt|P23654	11.366	0.00823938	0.00823938	-0.228497	0.0671534	Nrt
472	Cyp6a22|Q9V769	11.3601	0.00825076	0.00825076	0.419684	0.0671534	Cyp6a22
473	Dmel.CG17597|Q9VJ44	11.3546	0.00826139	0.00826139	0.242855	0.0671534	CG17597
474	Echs1|Q7JR58	11.3481	0.00827417	0.00827417	0.251931	0.0671534	Echs1
475	Dmel.CG10103|Q9VRY6	11.3055	0.00835762	0.00835762	0.105895	0.0675544	CG10103
476	shv|Q9VPQ2	11.2954	0.00837772	0.00837772	0.54556	0.0675544	shv
477	Dmel.CG6330|Q8IMQ8	11.2901	0.00838812	0.00838812	-0.23579	0.0675544	CG6330
478	LManII|Q9VKV1	11.2873	0.00839381	0.00839381	-0.251779	0.0675544	LManII
479	CSN7|Q9V4S8	11.2152	0.00853824	0.00853824	0.266475	0.0685733	CSN7
480	capt|Q9VPX6	11.1976	0.00857401	0.00857401	0.121112	0.0687171	capt
481	Dmel.CG4041|Q9W4F8	11.1845	0.00860082	0.00860082	-0.404225	0.0687413	CG4041
482	Uba3|Q9V6U8	11.1787	0.00861276	0.00861276	0.25014	0.0687413	Uba3
483	Aps|Q7JVG2	11.1664	0.00863792	0.00863792	0.397439	0.0687993	Aps
484	Dmel.CG14661|Q9VN71	11.1291	0.00871512	0.00871512	-0.605349	0.069144	CG14661
485	rdhB|Q9VD30	11.1281	0.00871714	0.00871714	-0.478381	0.069144	rdhB
486	Got2|Q9VQ61	11.1194	0.00873518	0.00873518	0.289021	0.0691445	Got2
487	me31B|P23128	11.0968	0.00878251	0.00878251	-0.284823	0.0693764	me31B
488	eEF1alpha1|P08736	11.0737	0.00883119	0.00883119	0.328939	0.069618	eEF1alpha1
489	CaBP1|Q9V438	11.0354	0.00891242	0.00891242	0.281252	0.0701147	CaBP1
490	RpL36A|Q9VLT7	10.9613	0.00907257	0.00907257	0.514418	0.0709769	RpL36A
491	RpS12|P80455	10.961	0.0090731	0.0090731	0.377958	0.0709769	RpS12
492	Nrx-IV|Q94887	10.9492	0.0090991	0.0090991	-0.344786	0.0709769	Nrx-IV
493	Vha44|Q9V7N5-2	10.948	0.00910154	0.00910154	-0.210626	0.0709769	Vha44
494	LD24073p|Q961B9	10.9422	0.00911427	0.00911427	-0.676279	0.0709769	LD24073p
495	Dmel.CG11811|Q9VTB3	10.925	0.00915228	0.00915228	-0.224208	0.071129	CG11811
496	Ncc69|Q9VTW8	10.8852	0.00924052	0.00924052	-0.289776	0.0715475	Ncc69
497	Sec24CD|Q9VQ94	10.884	0.00924334	0.00924334	-0.135849	0.0715475	Sec24CD
498	svr|P42787-7	10.8512	0.00931706	0.00931706	0.233844	0.0719734	svr
499	Prx6005|Q9VQI7	10.8237	0.00937928	0.00937928	0.216271	0.0723088	Prx6005
500	Dmel.CG6767|M9PF46	10.7926	0.00945025	0.00945025	0.380988	0.0727102	CG6767
501	EndoB|Q8SYD9	10.7536	0.00954047	0.00954047	-0.518146	0.0732579	EndoB
502	CG4882|O77477	10.7404	0.00957124	0.00957124	-0.42291	0.0733478	CG4882
503	GstO3|Q9VSL2	10.6777	0.00971866	0.00971866	-0.259647	0.0741507	GstO3
504	CRAT|Q9VI16	10.6741	0.00972722	0.00972722	0.215973	0.0741507	CRAT
505	ATP6AP2|Q9VHG4	10.6714	0.00973385	0.00973385	0.243579	0.0741507	ATP6AP2
506	Rep|Q9V8W3	10.6279	0.00983806	0.00983806	0.351721	0.0747965	Rep
507	Dmel.CG10932|Q9W3N9	10.6193	0.00985869	0.00985869	-0.635895	0.0748055	CG10932
508	Dmel.CG10132|Q9VIU8	10.5868	0.00993774	0.00993774	-0.240189	0.0752569	CG10132
509	Dmel.CG17598|Q9VR62	10.5473	0.0100349	0.0100349	0.279635	0.0758432	CG17598
510	Aac11|Q9V431	10.5276	0.0100836	0.0100836	-0.22996	0.0760621	Aac11
511	Dmel.CG31937|Q9VQ39	10.4991	0.0101549	0.0101549	-0.499944	0.0764498	CG31937
512	Dmel.CG13022|Q9VVC2	10.4701	0.0102281	0.0102281	-0.636338	0.0768503	CG13022
513	fray|Q7KSD3	10.4237	0.0103463	0.0103463	-0.293662	0.0774971	fray
514	Fkbp14|Q9V3V2	10.4177	0.0103617	0.0103617	0.438935	0.0774971	Fkbp14
515	Hk|Q9W2W9	10.4127	0.0103746	0.0103746	-0.299996	0.0774971	Hk
516	CG1129|Q7JZB4	10.3921	0.0104277	0.0104277	0.43521	0.0777426	CG1129
517	CG40297|Q5LJP6	10.3453	0.01055	0.01055	-0.168552	0.0785026	CG40297
518	prc|Q9VTR6	10.3351	0.0105768	0.0105768	-0.335083	0.0785502	prc
519	CHMP2B|Q9VRJ5	10.2905	0.0106951	0.0106951	0.485395	0.0792759	CHMP2B
520	slgA|Q04499-2	10.2719	0.0107452	0.0107452	-0.388053	0.0794282	slgA
521	mRpS23|Q8IP62	10.2675	0.010757	0.010757	-0.276873	0.0794282	mRpS23
522	Tsf2|Q9VTZ5	10.2557	0.0107887	0.0107887	-0.215787	0.0795098	Tsf2
523	mRpS31|Q9VUX1	10.2279	0.0108642	0.0108642	-0.6473	0.0799131	mRpS31
524	TotM|Q9VMR8	10.1764	0.0110057	0.0110057	2.14912	0.0807993	TotM
525	Lsd-1|Q9VCI3	10.1676	0.0110301	0.0110301	-0.523629	0.0808245	Lsd-1
526	Diap2|Q24307	10.1446	0.0110943	0.0110943	0.628397	0.0809184	Diap2
527	WASp|Q9VAT0	10.1373	0.0111146	0.0111146	-0.239786	0.0809184	WASp
528	Tomosyn|Q9VYK5	10.1343	0.0111231	0.0111231	-0.236101	0.0809184	Tomosyn
529	Dmel.CG2124|Q9W2T3	10.1275	0.0111423	0.0111423	0.421296	0.0809184	CG2124
530	CG2852|Q9W227	10.1254	0.0111481	0.0111481	0.31759	0.0809184	CG2852
531	Dmel.CG11550|Q9V9V4	10.0863	0.0112589	0.0112589	-0.486478	0.0815074	CG11550
532	Dmel.CG3542|Q9VQK5	10.0738	0.0112944	0.0112944	-0.129692	0.0815074	CG3542
533	vimar|A1Z6S7	10.0722	0.0112992	0.0112992	-0.520831	0.0815074	vimar
534	Sema1b|Q7KK54	10.0641	0.0113223	0.0113223	-0.482665	0.0815074	Sema1b
535	MFS9|Q7K2N3	10.0596	0.0113352	0.0113352	-0.434085	0.0815074	MFS9
536	Dmel.CG3625|Q9VPN1	10.0436	0.0113814	0.0113814	-0.341491	0.0816746	CG3625
537	Lac|Q24372	10.0368	0.0114009	0.0114009	-0.228353	0.0816746	Lac
538	sip3|Q95SP2	10.0288	0.0114242	0.0114242	0.582193	0.0816893	sip3
539	Orct|Q9VCA2	10.0076	0.0114857	0.0114857	-0.287047	0.0819331	Orct
540	trol|M9NE56	9.99572	0.0115205	0.0115205	-0.185146	0.0819331	trol
541	Pde1c|B7YZV4	9.98982	0.0115378	0.0115378	-0.359738	0.0819331	Pde1c
542	PyK|O62619	9.98242	0.0115596	0.0115596	0.0832685	0.0819331	PyK
543	mRpL41|Q7JZM8	9.98065	0.0115648	0.0115648	-0.629903	0.0819331	mRpL41
544	GCS2beta|Q9VJD1	9.97027	0.0115954	0.0115954	0.230551	0.0819811	GCS2beta
545	CalpA|Q11002	9.96392	0.0116142	0.0116142	-0.232927	0.0819811	CalpA
546	AIMP1|A1Z7K8	9.93736	0.0116931	0.0116931	0.233691	0.082387	AIMP1
547	Pgm|Q9VUY9	9.91083	0.0117726	0.0117726	0.20144	0.0827957	Pgm
548	Dmel.CG6225|Q9VG44	9.89198	0.0118295	0.0118295	-0.424147	0.0829365	CG6225
549	Dmel.CG8507|Q9VH64	9.88991	0.0118358	0.0118358	0.414294	0.0829365	CG8507
550	Slik|Q59E61	9.86608	0.0119082	0.0119082	-0.12511	0.0832666	Slik
551	BcDNA.GH02439|Q9Y164	9.86021	0.0119261	0.0119261	-0.286991	0.0832666	BcDNA.GH02439
552	Mthfs|Q8MLS1	9.84273	0.0119798	0.0119798	0.685479	0.0834895	Mthfs
553	CIAPIN1|Q9V3Y2	9.82098	0.0120469	0.0120469	0.20488	0.0837798	CIAPIN1
554	ND-PDSW|Q9VQR2	9.80315	0.0121022	0.0121022	0.256589	0.0837798	ND-PDSW
555	Galphai|P20353	9.79817	0.0121177	0.0121177	-0.473537	0.0837798	Galphai
556	CaMKII|Q00168	9.79609	0.0121242	0.0121242	-0.398903	0.0837798	CaMKII
557	Dmel.CG12106|Q9I7W2	9.79414	0.0121303	0.0121303	-0.288375	0.0837798	CG12106
558	Clbn|Q9VBX1	9.77651	0.0121855	0.0121855	0.166192	0.0839878	Clbn
559	TyrRS-m|Q9W107	9.7706	0.0122041	0.0122041	-0.286785	0.0839878	TyrRS-m
560	CG9588|Q9VFS8	9.72964	0.0123338	0.0123338	0.268496	0.0847287	CG9588
561	yin|P91679	9.72215	0.0123577	0.0123577	-0.347259	0.0847416	yin
562	natalisin|Q4V427	9.68884	0.0124647	0.0124647	0.797648	0.0851949	natalisin
563	COX5A|Q94514	9.68553	0.0124754	0.0124754	0.564045	0.0851949	COX5A
564	Cyp6a13|Q9V4U9	9.67802	0.0124997	0.0124997	0.651407	0.0851949	Cyp6a13
565	SPoCk|Q8IPS6	9.66762	0.0125334	0.0125334	-0.30255	0.0851949	SPoCk
566	RIC-3|E1JGP5	9.66728	0.0125345	0.0125345	-0.336688	0.0851949	RIC-3
567	Galphaq|P23625-2	9.63018	0.0126559	0.0126559	-0.337619	0.0858679	Galphaq
568	CG30069|A1Z9M5	9.60891	0.0127261	0.0127261	0.268738	0.0860929	CG30069
569	Vha36-3|Q9NEF6	9.60658	0.0127338	0.0127338	-0.36723	0.0860929	Vha36-3
570	CG10688|Q9VTZ6	9.59119	0.0127849	0.0127849	0.212514	0.0862871	CG10688
571	nwk|X2J8V0	9.58376	0.0128097	0.0128097	-0.74327	0.0863029	nwk
572	nrv2|Q24048	9.56167	0.0128837	0.0128837	-0.287478	0.0866499	nrv2
573	Dmel.CG7900|Q9VHV9	9.55081	0.0129203	0.0129203	0.271242	0.0867442	CG7900
574	mRpS25|Q9VY28	9.53866	0.0129614	0.0129614	-0.896468	0.0868685	mRpS25
575	yellow-b|Q9VJI5	9.50766	0.013067	0.013067	-0.421608	0.0874238	yellow-b
576	Piezo|Q9VLS3	9.47612	0.0131754	0.0131754	-0.276471	0.0879427	Piezo
577	BcDNA:RH39779|Q9VSU3	9.46626	0.0132096	0.0132096	0.289671	0.0879427	RH39779
578	smog|M9ND25	9.46524	0.0132131	0.0132131	-0.642972	0.0879427	smog
579	brm|P25439	9.45127	0.0132617	0.0132617	-0.342323	0.0881136	brm
580	Twdlbeta|A1Z8Q0	9.43577	0.0133159	0.0133159	-0.542765	0.0883208	Twdlbeta
581	Tep2|Q9NFV7	9.41568	0.0133864	0.0133864	-0.337191	0.0886362	Tep2
582	CG15774|Q9W490	9.39079	0.0134746	0.0134746	-0.356242	0.0889736	CG15774
583	fs(1)h|P13709	9.38242	0.0135044	0.0135044	-0.17618	0.0889736	fs(1)h
584	Idi|Q9VDC2	9.37754	0.0135217	0.0135217	0.388495	0.0889736	Idi
585	beg|Q8T3L6	9.37526	0.0135299	0.0135299	-0.209127	0.0889736	beg
586	c11.1|Q9W350	9.34875	0.013625	0.013625	-0.252211	0.0893991	c11.1
587	flw|P48462	9.34429	0.0136411	0.0136411	-0.249758	0.0893991	flw
588	bsk|P92208	9.31942	0.0137312	0.0137312	-0.319583	0.0898366	bsk
589	GstD1|P20432	9.29363	0.0138254	0.0138254	-0.353313	0.0902276	GstD1
590	fat-spondin|Q7KN04	9.28977	0.0138396	0.0138396	0.551764	0.0902276	fat-spondin
591	IscU|Q9VHK6	9.28278	0.0138653	0.0138653	0.536272	0.0902276	IscU
592	Idgf6|Q23997	9.27749	0.0138848	0.0138848	0.237748	0.0902276	Idgf6
593	Zw|P12646	9.21926	0.0141016	0.0141016	0.134682	0.0914033	Zw
594	anon-EST:Posey251|Q7JRL9	9.21616	0.0141132	0.0141132	0.33287	0.0914033	Posey251
595	Dmel.CG5126|Q9VPY7	9.19712	0.0141851	0.0141851	0.297679	0.0915613	CG5126
596	Eip71CD|P08761	9.19709	0.0141852	0.0141852	-0.248571	0.0915613	Eip71CD
597	Vps60|Q9VVI9	9.16715	0.0142992	0.0142992	0.404849	0.0920297	Vps60
598	ERp60|Q3YMU0	9.14945	0.014367	0.014367	0.218612	0.0920297	ERp60
599	Ptp99A|P35832	9.14737	0.014375	0.014375	-0.534394	0.0920297	Ptp99A
600	CG5721|Q7K486	9.13738	0.0144136	0.0144136	0.378265	0.0920297	CG5721
601	Gale|Q9W0P5	9.13441	0.014425	0.014425	0.493086	0.0920297	Gale
602	Galphas|P20354-2	9.13175	0.0144353	0.0144353	-0.290253	0.0920297	Galphas
603	#38E.22|Q8T9H0	9.13111	0.0144378	0.0144378	0.438506	0.0920297	38E.22
604	CG9705|Q9VVA0	9.12817	0.0144492	0.0144492	0.227491	0.0920297	CG9705
605	CG6347|Q7K0S6	9.10511	0.0145389	0.0145389	-0.384945	0.0924479	CG6347
606	spab|A1Z7M0	9.06561	0.014694	0.014694	0.492154	0.0928964	spab
607	FBgn|Q9VTG5	9.06559	0.0146941	0.0146941	-0.250139	0.0928964	FBgn
608	Dmel.CG9297|Q9VFR2	9.05891	0.0147206	0.0147206	-0.166608	0.0928964	CG9297
609	side-VIII|Q8MYS2	9.05696	0.0147283	0.0147283	-0.194528	0.0928964	side-VIII
610	TFAM|Q9VDL2	9.0565	0.0147301	0.0147301	-0.241642	0.0928964	TFAM
611	shot|E1JH62	8.97835	0.0150442	0.0150442	-0.306374	0.0947218	shot
612	Dmel.CG11964|Q9VHJ7	8.96949	0.0150803	0.0150803	0.489672	0.094794	CG11964
613	ATPsyngamma|O01666	8.96041	0.0151174	0.0151174	-0.376508	0.0948725	ATPsyngamma
614	Vps2|Q9VBI3	8.92371	0.0152687	0.0152687	0.445176	0.0956656	Vps2
615	shot|E1JH64	8.90923	0.0153289	0.0153289	-0.34621	0.0958452	shot
616	wrapper|Q9W260	8.90484	0.0153472	0.0153472	-0.362488	0.0958452	wrapper
617	Cadps|Q9NHE5	8.88673	0.015423	0.015423	-0.297648	0.0960338	Cadps
618	RhoL|Q24192	8.8857	0.0154273	0.0154273	-0.369308	0.0960338	RhoL
619	su(f)|P25991	8.86765	0.0155033	0.0155033	-0.233927	0.0963512	su(f)
620	COX5B|Q9VMB9	8.83929	0.0156237	0.0156237	0.538331	0.0967299	COX5B
621	Iswi|Q24368	8.83894	0.0156253	0.0156253	-0.292895	0.0967299	Iswi
622	Dmel.CG5567|Q9VVL5	8.83554	0.0156397	0.0156397	0.193929	0.0967299	CG5567
623	Dmel.CG3662|Q9VPT9	8.80944	0.0157517	0.0157517	0.279159	0.0971005	CG3662
624	Gss2|Q8IQZ1	8.80859	0.0157554	0.0157554	0.111976	0.0971005	Gss2
625	Gbeta13F|P26308	8.80394	0.0157754	0.0157754	-0.151212	0.0971005	Gbeta13F
626	ttk|P42282	8.78524	0.0158564	0.0158564	-0.291709	0.0971005	ttk
627	Mdr65|Q00748	8.78421	0.0158609	0.0158609	-0.386691	0.0971005	Mdr65
628	Gp210|A1Z6H7	8.77807	0.0158876	0.0158876	-0.199869	0.0971005	Gp210
629	nwk|M9NE66	8.77337	0.0159081	0.0159081	-0.848489	0.0971005	nwk
630	Cyp6a17|Q9V770	8.76969	0.0159242	0.0159242	0.453567	0.0971005	Cyp6a17
631	fh|Q9W385	8.76383	0.0159498	0.0159498	0.430046	0.0971005	fh
632	msi|Q8IMS8	8.7564	0.0159823	0.0159823	-0.245776	0.0971005	msi
633	Sms|Q9VTW1	8.74835	0.0160177	0.0160177	-0.310516	0.0971005	Sms
634	JhI-26|Q7K0P0	8.74828	0.016018	0.016018	-0.214569	0.0971005	JhI-26
635	CG7414|Q9VNX8	8.74605	0.0160278	0.0160278	0.466791	0.0971005	CG7414
636	Edg78E|P27779	8.73682	0.0160685	0.0160685	0.846075	0.0971941	Edg78E
637	Jheh1|Q7JRC3	8.72896	0.0161032	0.0161032	0.16844	0.0972514	Jheh1
638	Atg3|Q9VVS6	8.70159	0.016225	0.016225	0.429053	0.0977635	Atg3
639	FBgn|Q9VQ83	8.69849	0.0162388	0.0162388	0.263898	0.0977635	FBgn
640	GstT3|Q9VRA4	8.68752	0.016288	0.016288	0.298423	0.0979064	GstT3
641	Pde6|Q9VFI9	8.67246	0.0163558	0.0163558	-0.39343	0.0980647	Pde6
642	CG4747|Q8T079	8.67035	0.0163654	0.0163654	-0.399609	0.0980647	CG4747
643	CG18769|Q8IQ70	8.64951	0.0164598	0.0164598	-0.268933	0.0983694	CG18769
644	jeb|Q95NU8	8.64786	0.0164674	0.0164674	0.898595	0.0983694	jeb
645	Map205|P23226	8.63216	0.016539	0.016539	0.326818	0.0986441	Map205
646	Nlp|Q27415	8.61614	0.0166125	0.0166125	0.372757	0.0989293	Nlp
647	Ank2|M9MRX4	8.60612	0.0166587	0.0166587	-0.109623	0.0990509	Ank2
648	CG15096|Q7JRA7	8.58916	0.0167372	0.0167372	0.197346	0.0993642	CG15096
649	Ugt35a|Q9VGS9	8.57614	0.0167978	0.0167978	0.463679	0.0995703	Ugt35a
650	Dmel.CG16820|Q9VK11	8.56978	0.0168275	0.0168275	-0.722323	0.0995929	CG16820
651	Con|Q01819	8.54916	0.0169242	0.0169242	-0.524674	0.100012	Con
652	MESK2|Q8T0V2	8.51759	0.0170737	0.0170737	-0.0969812	0.10074	MESK2
653	Men-b|Q9VB69	8.48999	0.0172057	0.0172057	-0.282936	0.101282	Men-b
654	P58IPK|Q9VHA8	8.48738	0.0172182	0.0172182	0.509562	0.101282	P58IPK
655	Cat|P17336	8.45411	0.0173791	0.0173791	0.275814	0.102073	Cat
656	Nipped-A|Q8I8U7	8.41401	0.0175756	0.0175756	-0.339919	0.10287	Nipped-A
657	Taf6|P49847	8.41332	0.017579	0.017579	-0.168189	0.10287	Taf6
658	lqfR|Q9VD13	8.40525	0.0176188	0.0176188	0.219146	0.10287	lqfR
659	ZAP3|Q9W2Y5	8.40465	0.0176218	0.0176218	0.755388	0.10287	ZAP3
660	Aldh-III|A1Z6Z3	8.3906	0.0176915	0.0176915	-0.241511	0.10312	Aldh-III
661	Naam|Q9VDU7	8.38338	0.0177275	0.0177275	-0.276872	0.103173	Naam
662	Tim14|Q9VTJ8	8.37559	0.0177663	0.0177663	0.340268	0.103243	Tim14
663	Nepl18|Q9VAS2	8.36523	0.0178183	0.0178183	-0.21598	0.103389	Nepl18
664	Dmel.CG15043|Q9VWT7	8.34886	0.0179006	0.0179006	1.35236	0.10371	CG15043
665	ND-24|Q9VX36	8.33888	0.0179511	0.0179511	0.367392	0.103836	ND-24
666	AP-2sigma|Q9VDC3	8.33389	0.0179764	0.0179764	-0.368308	0.103836	AP-2sigma
667	CG15653-RA|Q9W2M9	8.31827	0.0180558	0.0180558	0.521913	0.104139	CG15653-RA
668	Vinc|O46037	8.30969	0.0180996	0.0180996	-0.173656	0.104235	Vinc
669	pst|Q8IQ80	8.3043	0.0181272	0.0181272	0.242775	0.104238	pst
670	Nc73EF|A8JNU6	8.29486	0.0181757	0.0181757	-0.187352	0.104361	Nc73EF
671	Dmel.CG10343|Q9VJ60	8.2822	0.0182409	0.0182409	0.636449	0.104579	CG10343
672	Cpr65Ax1|Q9I7C6	8.2768	0.0182688	0.0182688	0.622879	0.104583	Cpr65Ax1
673	mRpL32|Q9V9Z1	8.25631	0.0183752	0.0183752	-0.54952	0.104943	mRpL32
674	Desat1|Q7K4Y0	8.24479	0.0184353	0.0184353	0.354346	0.104943	Desat1
675	mts|P23696	8.2435	0.0184421	0.0184421	-0.117344	0.104943	mts
676	CG9940|Q9VYA0	8.23659	0.0184783	0.0184783	0.288054	0.104943	CG9940
677	Lrpprc2|Q9W592	8.22598	0.0185341	0.0185341	-0.207877	0.104943	Lrpprc2
678	unc-104|A1ZAJ2	8.2208	0.0185614	0.0185614	0.125635	0.104943	unc-104
679	CD98hc|Q9VHX9	8.21603	0.0185866	0.0185866	-0.372465	0.104943	CD98hc
680	RpLP1|P08570	8.21175	0.0186092	0.0186092	0.324719	0.104943	RpLP1
681	CG9059|B7Z0Z7	8.21155	0.0186103	0.0186103	-0.193936	0.104943	CG9059
682	Mitofilin|A0A0B4KGN2	8.20331	0.018654	0.018654	-0.278073	0.104943	Mitofilin
683	Reg-2|Q94915	8.19988	0.0186722	0.0186722	0.30193	0.104943	Reg-2
684	Dmel.CG5162|Q9VX69	8.19764	0.0186841	0.0186841	0.50592	0.104943	CG5162
685	Calr|P29413	8.19726	0.0186862	0.0186862	0.321188	0.104943	Calr
686	CG10982|Q8IQI5	8.17972	0.0187797	0.0187797	-0.178833	0.105314	CG10982
687	lola|Q867Z4	8.16886	0.018838	0.018838	-0.221391	0.105389	lola
688	Dmel.CG6723|Q9VGP3	8.16596	0.0188536	0.0188536	-0.4597	0.105389	CG6723
689	gammaCOP|Q8I0G5-2	8.16193	0.0188753	0.0188753	-0.174778	0.105389	gammaCOP
690	Hsc70-5|P29845	8.1124	0.0191445	0.0191445	0.302172	0.106737	Hsc70-5
691	Alg11|Q9VP06	8.10306	0.0191958	0.0191958	-0.223472	0.106868	Alg11
692	#5PtaseI|B7Z0Q1	8.08898	0.0192734	0.0192734	-0.1609	0.107145	5PtaseI
693	Nrx-1|Q3KN41	8.0719	0.0193681	0.0193681	-0.209151	0.10726	Nrx-1
694	Pkc98E|A0A0B4LI13	8.07067	0.0193749	0.0193749	-0.236609	0.10726	Pkc98E
695	alpha-Cat|P35220	8.06479	0.0194077	0.0194077	-0.175114	0.10726	alpha-Cat
696	Apoltp|Q7KTG2	8.06248	0.0194205	0.0194205	-0.217959	0.10726	Apoltp
697	Dmel.CG11951|Q9VAM2	8.0602	0.0194333	0.0194333	0.339557	0.10726	CG11951
698	Msr-110|Q9VRM5	8.03351	0.019583	0.019583	-0.127194	0.107931	Msr-110
699	Torsin|O77277	8.01588	0.0196828	0.0196828	-0.120413	0.10828	Torsin
700	CG3887|Q9VMV6	8.01048	0.0197134	0.0197134	-0.316844	0.10828	CG3887
701	Dgp-1|Q0E931	8.00743	0.0197308	0.0197308	0.619726	0.10828	Dgp-1
702	Sod1|P61851	7.97912	0.0198927	0.0198927	0.419044	0.108995	Sod1
703	blp|Q9VF08	7.97477	0.0199177	0.0199177	0.105719	0.108995	blp
704	CG11448|O76878	7.95673	0.0200219	0.0200219	0.719887	0.109408	CG11448
705	MKP-like|Q9VWN2	7.95188	0.02005	0.02005	-0.47007	0.109408	MKP-like
706	Dmel.CG7781|Q9VLP2	7.93804	0.0201306	0.0201306	-0.139209	0.109692	CG7781
707	Dmel.CG1316|Q9VZE4	7.92402	0.0202125	0.0202125	-0.301669	0.109982	CG1316
708	eIF1|Q9VZS3	7.89937	0.0203577	0.0203577	0.371929	0.110587	eIF1
709	His3.3B|P84249	7.89354	0.0203922	0.0203922	-0.321441	0.110587	His3.3B
710	Ric|Q7JMZ0	7.89055	0.0204099	0.0204099	0.241934	0.110587	Ric
711	mtSSB|P54622	7.8599	0.0205928	0.0205928	0.315791	0.111354	mtSSB
712	Mp20|P14318	7.85717	0.0206092	0.0206092	0.344911	0.111354	Mp20
713	Fdh|P46415	7.85095	0.0206466	0.0206466	0.34559	0.111399	Fdh
714	RpI1|P91875	7.81197	0.0208828	0.0208828	-0.163434	0.112516	RpI1
715	Mcr|Q9VLT3	7.79598	0.0209807	0.0209807	-0.25126	0.112885	Mcr
716	wdb|Q9VB23	7.77439	0.0211138	0.0211138	-0.253051	0.113443	wdb
717	Ktl|Q9VDH3	7.75693	0.0212222	0.0212222	-0.319407	0.113864	Ktl
718	ninaC|P10676	7.75222	0.0212515	0.0212515	-0.263473	0.113864	ninaC
719	Nph|Q9VAC4	7.74573	0.0212921	0.0212921	0.366074	0.113923	Nph
720	Dmel.CG13670|Q9VSH5	7.70813	0.0215288	0.0215288	0.62238	0.114927	CG13670
721	pod1|Q9W3W1	7.70646	0.0215394	0.0215394	0.163058	0.114927	pod1
722	PI4KIIIalpha|Q9W4X4	7.67332	0.0217508	0.0217508	-0.268584	0.115894	PI4KIIIalpha
723	Gdi|Q9VLB7	7.64848	0.021911	0.021911	-0.288484	0.116586	Gdi
724	#7B2|Q9VNB0	7.63535	0.0219962	0.0219962	0.622595	0.116719	7B2
725	Hex-C|Q7JYW9	7.63296	0.0220118	0.0220118	0.317836	0.116719	Hex-C
726	VhaSFD|Q9V3J1	7.62778	0.0220456	0.0220456	-0.338102	0.116719	VhaSFD
727	PMCA|Q59DP9	7.62243	0.0220806	0.0220806	-0.298135	0.116719	PMCA
728	ACC|A1Z784	7.6198	0.0220978	0.0220978	0.227859	0.116719	ACC
729	Nplp1|B7YZQ9	7.6167	0.022118	0.022118	0.324112	0.116719	Nplp1
730	Ubc10|Q7K738	7.60136	0.0222189	0.0222189	0.439339	0.11709	Ubc10
731	Adck|Q9W133	7.59593	0.0222547	0.0222547	-0.298709	0.117119	Adck
732	Cys|P23779	7.58898	0.0223006	0.0223006	0.410649	0.1172	Cys
733	Dmel.CG6983|Q9VSK4	7.57878	0.0223683	0.0223683	-0.468646	0.117396	CG6983
734	CG13825|Q9VCP4	7.56516	0.022459	0.022459	-0.200851	0.117711	CG13825
735	spz|P48607	7.55035	0.0225582	0.0225582	0.319895	0.11807	spz
736	RpII215|P04052	7.52876	0.0227038	0.0227038	-0.570603	0.118645	RpII215
737	AsnRS-m|Q7JZR5	7.52494	0.0227297	0.0227297	0.261077	0.118645	AsnRS-m
738	Dmel.CG2091|Q9VNH5	7.51914	0.022769	0.022769	-0.384521	0.118683	CG2091
739	Hsp68|O97125	7.51478	0.0227987	0.0227987	0.186329	0.118683	Hsp68
740	GstD2|Q9VG98	7.50264	0.0228814	0.0228814	-0.465216	0.118953	GstD2
741	eIF3a|Q9VN25	7.4929	0.0229481	0.0229481	0.165418	0.119138	eIF3a
742	Adk3|Q9VGU6	7.48511	0.0230017	0.0230017	0.196305	0.119255	Adk3
743	ScpX|Q9VJ43	7.46399	0.0231475	0.0231475	0.329012	0.119684	ScpX
744	zyd|Q8SXS9	7.46274	0.0231561	0.0231561	-0.265958	0.119684	zyd
745	mal|Q9VRA2	7.45963	0.0231778	0.0231778	0.385259	0.119684	mal
746	Clect27|Q8SZK9	7.4363	0.0233405	0.0233405	-0.221904	0.12032	Clect27
747	Dmel.CG7879|Q9W0D6	7.43304	0.0233633	0.0233633	0.626637	0.12032	CG7879
748	cg12288|Q9VJG2	7.41748	0.0234727	0.0234727	0.526631	0.120595	cg12288
749	Der-1|Q9VQ57	7.41652	0.0234796	0.0234796	0.352498	0.120595	Der-1
750	apolpp|Q9V496	7.39812	0.0236098	0.0236098	-0.370141	0.121103	apolpp
751	Dmel.CG13950|Q9VPU6	7.36943	0.0238147	0.0238147	-0.689531	0.121645	CG13950
752	Dmel.CG5112|Q9VBQ5	7.36915	0.0238168	0.0238168	-0.278016	0.121645	CG5112
753	Rcd-1|Q7JVP2	7.36412	0.0238529	0.0238529	-0.367794	0.121645	Rcd-1
754	PRAS40|Q7JXA2	7.36259	0.0238639	0.0238639	-0.150036	0.121645	PRAS40
755	Dmel.CG10211|Q9VJ80	7.35848	0.0238936	0.0238936	-0.209723	0.121645	CG10211
756	Fas2|P34082	7.35684	0.0239054	0.0239054	-0.236076	0.121645	Fas2
757	Sac1|Q9W0I6	7.35102	0.0239474	0.0239474	-0.342157	0.121687	Sac1
758	Dmel.CG8051|Q9VWJ0	7.34447	0.0239948	0.0239948	0.436205	0.121687	CG8051
759	Dmel.CG5080|Q7K3E2	7.34006	0.0240268	0.0240268	0.280981	0.121687	CG5080
760	cl|Q9VMQ9	7.33822	0.0240401	0.0240401	0.384923	0.121687	cl
761	Dmel.CG8757|Q9VU92	7.32306	0.0241506	0.0241506	-0.503652	0.122086	CG8757
762	Eaat1|O77062	7.30977	0.024248	0.024248	-0.332605	0.122276	Eaat1
763	sgl|O02373	7.30924	0.0242519	0.0242519	-0.471543	0.122276	sgl
764	GlyS|Q9VFC8	7.28869	0.0244034	0.0244034	-0.413684	0.122879	GlyS
765	ATPsynE|O77134	7.28329	0.0244434	0.0244434	0.826307	0.12292	ATPsynE
766	RpS15|A1ZAH8	7.27688	0.024491	0.024491	0.214737	0.122998	RpS15
767	Ndae1|Q9VM32	7.26056	0.0246127	0.0246127	-0.315779	0.123449	Ndae1
768	Dmel.CG9257|Q9VIG0	7.23163	0.0248303	0.0248303	-0.158885	0.124378	CG9257
769	O-fut1|Q9V6X7	7.21949	0.0249223	0.0249223	-0.226884	0.124614	O-fut1
770	Lsd-2|Q9VXY7	7.20943	0.0249989	0.0249989	-0.441353	0.124614	Lsd-2
771	Su(P)|Q9V420	7.20893	0.0250027	0.0250027	-0.215714	0.124614	Su(P)
772	Actn|P18091-3	7.20832	0.0250074	0.0250074	-0.421866	0.124614	Actn
773	fw|Q9VYR4	7.20412	0.0250394	0.0250394	-0.510301	0.124614	fw
774	Dmel.CG3588|Q8IRV2	7.19234	0.0251296	0.0251296	0.220283	0.124901	CG3588
775	RpS20|P55828	7.1795	0.0252284	0.0252284	0.476282	0.125072	RpS20
776	sif|P91621	7.17942	0.025229	0.025229	-0.225455	0.125072	sif
777	smid|Q7KU82	7.15746	0.0253991	0.0253991	-0.10923	0.125611	smid
778	l(2)k09913|A0A0B4LGC6	7.15599	0.0254106	0.0254106	-0.424307	0.125611	l(2)k09913
779	anon-WO0140519.249|Q9VLI6	7.15182	0.0254431	0.0254431	-0.460432	0.125611	anon-WO0140519.249
780	Gat|Q9V4E7	7.14859	0.0254682	0.0254682	-0.437656	0.125611	Gat
781	CG3107|Q9V9E3	7.14279	0.0255135	0.0255135	-0.191598	0.125673	CG3107
782	Rap2l|O96692	7.13588	0.0255676	0.0255676	-0.205324	0.125778	Rap2l
783	Dmel.CG15203|Q9VZ37	7.13007	0.0256133	0.0256133	0.345996	0.125784	CG15203
784	Gpdh|P13706-2	7.12741	0.0256341	0.0256341	0.139225	0.125784	Gpdh
785	Dmel.CG2010|Q8T0K1	7.10651	0.0257992	0.0257992	-0.541423	0.126433	CG2010
786	shi|E1JJA4	7.09643	0.0258794	0.0258794	-0.236709	0.126664	shi
787	Dmel.CG11459|Q9VNK6	7.08387	0.0259795	0.0259795	-0.290422	0.126905	CG11459
788	Obp99a|Q9VAJ4	7.08199	0.0259946	0.0259946	-0.627834	0.126905	Obp99a
789	wupA|P36188-2	7.0649	0.0261319	0.0261319	0.666528	0.127302	wupA
790	RpLP2|P05389	7.06313	0.0261461	0.0261461	0.312939	0.127302	RpLP2
791	l(3)03806|Q8IN49	7.05952	0.0261752	0.0261752	-0.325462	0.127302	l(3)03806
792	CG9231|Q9VW12	7.04181	0.0263186	0.0263186	0.138207	0.127825	CG9231
793	HtrA2|Q9VFJ3	7.03806	0.0263492	0.0263492	-0.195993	0.127825	HtrA2
794	yip7|Q9VRS4	7.0316	0.0264018	0.0264018	0.956997	0.127919	yip7
795	Dmel.CG18547|Q9VGF3	7.02377	0.0264658	0.0264658	0.539996	0.128068	CG18547
796	Dmel.CG9150|Q9VMH9	7.01427	0.0265437	0.0265437	-0.384405	0.128099	CG9150
797	l(1)10Bb|O97454	7.01038	0.0265757	0.0265757	-0.205334	0.128099	l(1)10Bb
798	nahoda|Q9W1X5	7.00911	0.0265862	0.0265862	-0.309009	0.128099	nahoda
799	pdgy|Q9VXZ8	7.00677	0.0266054	0.0266054	0.145926	0.128099	pdgy
800	Dmel.CG6834|Q9VGJ7	7.00272	0.0266388	0.0266388	0.207942	0.128099	CG6834
801	nAChRbeta3|Q9VPQ8	6.99405	0.0267105	0.0267105	0.41925	0.128284	nAChRbeta3
802	Jafrac2|Q9V3Q4	6.9864	0.0267739	0.0267739	0.419512	0.128313	Jafrac2
803	CG15216|R9PY70	6.98527	0.0267833	0.0267833	-0.109399	0.128313	CG15216
804	nrv3|Q7JS69	6.9796	0.0268304	0.0268304	-0.223927	0.128379	nrv3
805	eIF4B|Q7PLL3	6.96659	0.0269389	0.0269389	0.347744	0.128638	eIF4B
806	AMPKalpha|O18645	6.95799	0.027011	0.027011	-0.195931	0.128638	AMPKalpha
807	CT33073|Q9VBV4	6.95614	0.0270265	0.0270265	0.283694	0.128638	CT33073
808	Rop|Q07327	6.95494	0.0270366	0.0270366	-0.326865	0.128638	Rop
809	QC|Q9VRQ9	6.95315	0.0270517	0.0270517	0.989559	0.128638	QC
810	Pitslre|Q9VPC0	6.93674	0.0271901	0.0271901	0.716171	0.129136	Pitslre
811	Dmel.CG5171|Q9VM19	6.92231	0.0273126	0.0273126	0.162869	0.129558	CG5171
812	kcc|A0A0B4LGD3	6.89089	0.0275816	0.0275816	-0.360553	0.130661	kcc
813	ETHR|Q9VDC4	6.88486	0.0276336	0.0276336	-0.347842	0.130661	ETHR
814	Dmel.CG17121|Q9VCR9	6.88087	0.0276681	0.0276681	-0.333411	0.130661	CG17121
815	jar|Q01989	6.87937	0.027681	0.027681	-0.144028	0.130661	jar
816	eIF3f1|Q9VN50	6.87193	0.0277455	0.0277455	-0.224747	0.130805	eIF3f1
817	Dmel.CG1890|Q9V9U7	6.86451	0.02781	0.02781	0.393596	0.130949	CG1890
818	Dmel.CG14434|Q9W3U9	6.85723	0.0278734	0.0278734	0.161312	0.131087	CG14434
819	Arpc3A|Q9VF28	6.8466	0.0279664	0.0279664	0.343958	0.131363	Arpc3A
820	Mtch|Q9V3Y4	6.83946	0.028029	0.028029	-0.229067	0.131464	Mtch
821	Dmel.CG13026|Q9VV95	6.83639	0.028056	0.028056	-0.141817	0.131464	CG13026
822	Dmel.CG15211|Q9VZ71	6.79781	0.028398	0.028398	-0.490723	0.132904	CG15211
823	Dmel.CG3961|E2QCY2	6.78665	0.0284979	0.0284979	-0.421199	0.133086	CG3961
824	AP-1-2beta|Q24253	6.78575	0.028506	0.028506	-0.369669	0.133086	AP-1-2beta
825	Cbs|Q9VRD9	6.76559	0.0286876	0.0286876	0.156594	0.133667	Cbs
826	Dmel.CG31673|Q9VII9	6.76423	0.0286999	0.0286999	0.358955	0.133667	CG31673
827	roh|Q0E8X7	6.74577	0.0288676	0.0288676	-0.469225	0.134285	roh
828	Nc73EF|Q8IQQ0	6.73385	0.0289765	0.0289765	-0.242311	0.134502	Nc73EF
829	alphaSnap|Q23983	6.72729	0.0290367	0.0290367	-0.254235	0.134502	alphaSnap
830	Fum1|Q9W3X6	6.72679	0.0290412	0.0290412	-0.131617	0.134502	Fum1
831	ValRS|Q0E993	6.72061	0.029098	0.029098	0.118384	0.134502	ValRS
832	CG2064|A1Z729	6.71064	0.0291899	0.0291899	0.197691	0.134502	CG2064
833	Pxd|Q01603	6.70677	0.0292258	0.0292258	-0.294035	0.134502	Pxd
834	MetRS|A1ZBE9	6.70636	0.0292296	0.0292296	0.119282	0.134502	MetRS
835	BcDNA:GH09358|Q9W2X2	6.70502	0.029242	0.029242	-0.380854	0.134502	GH09358
836	Spn77Ba|Q0E8C8	6.70403	0.0292511	0.0292511	-0.293638	0.134502	Spn77Ba
837	Akap200|Q86BM5	6.70265	0.029264	0.029264	0.289488	0.134502	Akap200
838	Tsp96F|Q9V3X2	6.69311	0.0293525	0.0293525	-0.263197	0.134748	Tsp96F
839	sun|Q9VXN2	6.67745	0.0294987	0.0294987	0.380487	0.135258	sun
840	Fdxh|P37193	6.67117	0.0295576	0.0295576	0.425135	0.135367	Fdxh
841	ScsbetaA|A0A0B4JCW4	6.65422	0.0297173	0.0297173	-0.159802	0.135912	ScsbetaA
842	CG13818|Q9VCG8	6.65104	0.0297473	0.0297473	-0.267472	0.135912	CG13818
843	Cpr66D|Q9VSN3	6.63402	0.0299089	0.0299089	0.300985	0.136488	Cpr66D
844	CG12815|Q9VH17	6.62538	0.0299913	0.0299913	-0.215409	0.136702	CG12815
845	SCAR|Q9VKM2	6.62072	0.0300358	0.0300358	0.163885	0.136702	SCAR
846	Cda4|Q9VR69	6.61795	0.0300624	0.0300624	-0.595973	0.136702	Cda4
847	Ttc19|Q8SYD0	6.61003	0.0301384	0.0301384	-0.328749	0.136886	Ttc19
848	up|P19351	6.59635	0.0302704	0.0302704	0.396028	0.137323	up
849	Shal|P17971	6.57707	0.0304575	0.0304575	-0.296733	0.137939	Shal
850	Dmel.CG8132|Q9VHE4	6.5748	0.0304796	0.0304796	0.190292	0.137939	CG8132
851	proPO-AE|Q8SX54	6.57129	0.0305138	0.0305138	0.4337	0.137939	proPO-AE
852	ND-19|Q9W125	6.56408	0.0305843	0.0305843	0.2456	0.138088	ND-19
853	Cpr78Cb|Q9VP55	6.55981	0.0306262	0.0306262	0.420383	0.138088	Cpr78Cb
854	ATPsynD|Q24251	6.55276	0.0306954	0.0306954	0.289609	0.138088	ATPsynD
855	lap|A0A0B4KFE2	6.55108	0.0307119	0.0307119	-0.136451	0.138088	lap
856	mew|Q24247	6.54964	0.0307261	0.0307261	-0.350984	0.138088	mew
857	Cda5|Q9VPI4	6.54424	0.0307794	0.0307794	-0.309542	0.138166	Cda5
858	mRpL39|Q9VUJ0	6.53205	0.0308999	0.0308999	-0.386338	0.138545	mRpL39
859	CG42562|A1ZAX7	6.52269	0.030993	0.030993	0.477766	0.138582	CG42562
860	Plap|Q9VPY2	6.52158	0.031004	0.031004	-0.170638	0.138582	Plap
861	Mlp84B|Q24400	6.52036	0.0310162	0.0310162	-0.380903	0.138582	Mlp84B
862	Jupiter|Q9I7K0	6.50493	0.0311703	0.0311703	0.40016	0.139109	Jupiter
863	CG45057|Q9VV43	6.49849	0.031235	0.031235	0.353925	0.139237	CG45057
864	Dmel.CG8043|Q9VHN4	6.49325	0.0312877	0.0312877	-0.0687099	0.13931	CG8043
865	Syx5|Q24509	6.48903	0.0313303	0.0313303	0.46899	0.139338	Syx5
866	mRpL15|Q9VPF6	6.48206	0.0314007	0.0314007	-0.530474	0.13949	mRpL15
867	CG7783|Q8IPT0	6.45615	0.0316642	0.0316642	-0.131254	0.140498	CG7783
868	Sap47|Q960T2-4	6.41186	0.032121	0.032121	-0.450789	0.142361	Sap47
869	Lmpt|Q9VVB5	6.40571	0.0321851	0.0321851	-0.181237	0.142481	Lmpt
870	Noa36|Q9VAU9	6.39545	0.0322924	0.0322924	0.416711	0.142792	Noa36
871	Dmel.CG10512|Q8IPT9	6.38978	0.0323518	0.0323518	0.283783	0.14289	CG10512
872	Hsp83|P02828	6.38152	0.0324387	0.0324387	-0.1009	0.14304	Hsp83
873	uex|A0A0B7P9G0	6.3795	0.0324601	0.0324601	-0.262888	0.14304	uex
874	LeuRS-m|Q9VZ82	6.36821	0.0325794	0.0325794	0.191198	0.143401	LeuRS-m
875	sesB|Q26365	6.35706	0.0326977	0.0326977	-0.387557	0.143758	sesB
876	l(2)04524|Q9V9A7	6.35219	0.0327496	0.0327496	0.147187	0.143815	l(2)04524
877	Dmel.CG16886|Q9V3G8	6.34883	0.0327854	0.0327854	-0.33253	0.143815	CG16886
878	TBCB|A1ZBM2	6.3382	0.0328992	0.0328992	0.40901	0.144149	TBCB
879	ArgRS|Q9VXN4	6.31612	0.0331369	0.0331369	0.17344	0.145026	ArgRS
880	Vps24|Q9VN02	6.29693	0.0333453	0.0333453	0.359458	0.145615	Vps24
881	par-1|Q6NPA6	6.29675	0.0333473	0.0333473	-0.357584	0.145615	par-1
882	Ote|P20240	6.2858	0.0334669	0.0334669	-0.0982129	0.145972	Ote
883	Ac76E|Q9VW60	6.28076	0.0335222	0.0335222	-0.389703	0.146047	Ac76E
884	sgg|P18431	6.27684	0.0335653	0.0335653	-0.236431	0.14607	sgg
885	Lcp65Ag2|P92201	6.26268	0.0337213	0.0337213	1.38428	0.146313	Lcp65Ag2
886	Msp300|M9MRD6	6.26199	0.0337289	0.0337289	-0.270658	0.146313	Msp300
887	HIP|C4NYP8	6.26141	0.0337354	0.0337354	0.317393	0.146313	HIP
888	Sxl|P19339	6.25626	0.0337924	0.0337924	-0.147111	0.146396	Sxl
889	CG6136|Q9VF71	6.23148	0.0340684	0.0340684	0.3412	0.14736	CG6136
890	Sep2|P54359	6.22106	0.0341853	0.0341853	-0.0869881	0.14736	Sep2
891	Dmel.CG10962|Q8IRN0	6.22001	0.0341971	0.0341971	0.531913	0.14736	CG10962
892	FASN2|Q9VQL6	6.21483	0.0342554	0.0342554	0.411108	0.14736	FASN2
893	Prosbeta3|Q9XYN7	6.21455	0.0342586	0.0342586	-0.336359	0.14736	Prosbeta3
894	Scox|Q9VMX4	6.21299	0.0342762	0.0342762	0.25301	0.14736	Scox
895	homer|Q0E8S7	6.21238	0.0342831	0.0342831	-0.391614	0.14736	homer
896	Dmel.CG10804|Q9W4S0	6.20722	0.0343414	0.0343414	-0.557602	0.147379	CG10804
897	sls|Q9I7U4-3	6.2052	0.0343642	0.0343642	-0.329521	0.147379	sls
898	SF1|Q9VEJ1	6.17501	0.0347081	0.0347081	0.378712	0.148688	SF1
899	CG3950|A8JV02	6.14509	0.0350529	0.0350529	0.616772	0.149967	CG3950
900	Dmel.CG14721|Q8T4A5	6.14237	0.0350846	0.0350846	0.291656	0.149967	CG14721
901	CG8520|Q7K4T8	6.13241	0.0352004	0.0352004	-0.335225	0.150193	CG8520
902	Trx-2|Q9V429-2	6.13112	0.0352155	0.0352155	0.330161	0.150193	Trx-2
903	ZnT49B|A1Z936	6.11708	0.0353798	0.0353798	-0.244559	0.150704	ZnT49B
904	CG6044|Q9W257	6.11419	0.0354137	0.0354137	-0.526857	0.150704	CG6044
905	mod|P13469	6.10384	0.0355355	0.0355355	-0.167745	0.150947	mod
906	msps|Q9VEZ3	6.10011	0.0355796	0.0355796	-0.332352	0.150947	msps
907	SdhC|Q9VGS3	6.09936	0.0355885	0.0355885	-0.473115	0.150947	SdhC
908	Mfe2|Q9VXJ0	6.07366	0.0358939	0.0358939	0.180662	0.151987	Mfe2
909	vir-1|Q8SXD5	6.06946	0.0359441	0.0359441	0.733917	0.151987	vir-1
910	Prx5|Q960M4	6.06597	0.0359859	0.0359859	0.462199	0.151987	Prx5
911	dor|Q24314	6.06548	0.0359918	0.0359918	-0.154825	0.151987	dor
912	Vha14-1|Q24583	6.0531	0.0361406	0.0361406	0.244597	0.152343	Vha14-1
913	Fcp1|Q9W147	6.05188	0.0361553	0.0361553	-0.193004	0.152343	Fcp1
914	Dmel.CG5989|Q9VSM4	6.03506	0.0363587	0.0363587	-0.446004	0.153033	CG5989
915	SP55|Q9VFM0	6.0306	0.0364129	0.0364129	0.274538	0.153094	SP55
916	rogdi|Q9VVE2	6.02563	0.0364735	0.0364735	-0.623566	0.153181	rogdi
917	Chc|P29742	6.00061	0.03678	0.03678	-0.375427	0.1543	Chc
918	Fuca|Q9VTJ4	5.97704	0.0370717	0.0370717	-0.255928	0.155291	Fuca
919	NUCB1|Q9VVK7	5.97263	0.0371265	0.0371265	0.430119	0.155291	NUCB1
920	Pdh|Q7KNR7	5.97101	0.0371468	0.0371468	-0.508508	0.155291	Pdh
921	CT39634|Q7KUK9	5.96853	0.0371777	0.0371777	-0.300079	0.155291	CT39634
922	r2d2|Q9VLW8	5.94228	0.0375071	0.0375071	0.251107	0.156418	r2d2
923	RpS21|O76927	5.94014	0.0375341	0.0375341	0.342875	0.156418	RpS21
924	GAPsec|Q9VSM8	5.93734	0.0375696	0.0375696	0.263132	0.156418	GAPsec
925	Irc|Q9VEP8	5.92162	0.037769	0.037769	0.22699	0.157078	Irc
926	Nop56|Q95WY3	5.91342	0.0378735	0.0378735	-0.236878	0.157343	Nop56
927	Scp1|Q8MSI2	5.90712	0.0379541	0.0379541	0.515858	0.157507	Scp1
928	Osbp|Q9VC05	5.87794	0.0383301	0.0383301	-0.182128	0.158897	Osbp
929	CG13220|Q6NP72	5.86704	0.0384718	0.0384718	-0.265148	0.159312	CG13220
930	Idh3b|Q9VD58	5.85366	0.0386465	0.0386465	-0.301223	0.159765	Idh3b
931	trol|Q9W4Y4	5.8523	0.0386643	0.0386643	-0.233936	0.159765	trol
932	CG7766|Q9W391	5.83947	0.0388329	0.0388329	0.226458	0.160279	CG7766
933	Cyp6d4|Q9VCW1	5.83651	0.038872	0.038872	0.607467	0.160279	Cyp6d4
934	Ced-12|Q9VKB2	5.81875	0.0391072	0.0391072	-0.166957	0.161076	Ced-12
935	TBCC|Q95TP0	5.8127	0.0391876	0.0391876	0.155265	0.16109	TBCC
936	Gapdh1|P07486	5.80982	0.0392261	0.0392261	0.109535	0.16109	Gapdh1
937	mRpS14|Q9VWI3	5.80906	0.0392362	0.0392362	-0.629175	0.16109	mRpS14
938	BcDNA:RE30174|Q9VZZ6	5.80169	0.0393348	0.0393348	0.425645	0.161323	RE30174
939	Papss|Q7KUT8	5.79583	0.0394133	0.0394133	-0.221625	0.161394	Papss
940	Dmel.CG10338|Q9VJ63	5.79414	0.039436	0.039436	-0.276705	0.161394	CG10338
941	TM4SF|O76137	5.78792	0.0395196	0.0395196	-0.321543	0.161564	TM4SF
942	CG10527|Q9W2M4	5.78144	0.039607	0.039607	0.115246	0.161722	CG10527
943	bic|Q7KM15	5.77883	0.0396422	0.0396422	0.388464	0.161722	bic
944	Dmel.CG5131|Q9VJD0	5.76579	0.039819	0.039819	0.129437	0.162271	CG5131
945	shrb|Q8T0Q4	5.75678	0.0399418	0.0399418	0.377492	0.162522	shrb
946	Dmel.CG12567|Q8SZ06	5.75284	0.0399957	0.0399957	-0.134719	0.162522	CG12567
947	Dmel.CG9444|Q9VH93	5.75199	0.0400073	0.0400073	-0.275892	0.162522	CG9444
948	Arr1|P15372	5.73534	0.0402358	0.0402358	-0.319983	0.163055	Arr1
949	Vps45|Q9VHB5	5.73428	0.0402504	0.0402504	-0.148008	0.163055	Vps45
950	alph|Q8IMK7	5.73316	0.0402658	0.0402658	0.167019	0.163055	alph
951	Dmel.CG3061|Q9VFP0	5.72882	0.0403256	0.0403256	-0.118784	0.163059	CG3061
952	Mipp1|Q9VV72	5.72333	0.0404016	0.0404016	-0.246851	0.163059	Mipp1
953	Pka-R2|P81900	5.72098	0.0404341	0.0404341	-0.162844	0.163059	Pka-R2
954	CrebB|Q9VWW0-4	5.71895	0.0404622	0.0404622	0.378831	0.163059	CrebB
955	pnut|P40797	5.71624	0.0404998	0.0404998	-0.152129	0.163059	pnut
956	BEST:GH12586|Q9VSX2	5.71472	0.0405209	0.0405209	0.226361	0.163059	GH12586
957	CG9243|M9NEW0	5.70097	0.0407126	0.0407126	0.516595	0.163411	CG9243
958	larp|Q9VAW5	5.69935	0.0407352	0.0407352	-0.118419	0.163411	larp
959	Tep3|Q9VLY7	5.69931	0.0407358	0.0407358	-0.370476	0.163411	Tep3
960	Prm|P35416	5.69336	0.0408192	0.0408192	-0.336917	0.163574	Prm
961	Dmel.CG11407|Q9VDU1	5.67905	0.0410204	0.0410204	-0.292044	0.16421	CG11407
962	CG12338|Q7JZB1	5.65428	0.0413717	0.0413717	0.411204	0.165093	CG12338
963	Zpr1|Q9W379	5.65206	0.0414034	0.0414034	0.438653	0.165093	Zpr1
964	und|Q9VL89	5.65134	0.0414136	0.0414136	0.25089	0.165093	und
965	CG9186|Q9W0H3	5.64847	0.0414546	0.0414546	-0.379359	0.165093	CG9186
966	Sod3|Q7JR71	5.64839	0.0414557	0.0414557	-0.303368	0.165093	Sod3
967	Lsd-2|Q0KHS7	5.63955	0.0415823	0.0415823	-0.266206	0.165401	Lsd-2
968	Dmel.CG5903|Q9VEY5	5.63699	0.0416191	0.0416191	-0.336729	0.165401	CG5903
969	bt|L0MPZ1	5.63382	0.0416646	0.0416646	-0.398541	0.165412	bt
970	CG16742|A1ZBW7	5.63084	0.0417076	0.0417076	0.65022	0.165412	CG16742
971	CG18842|Q95R34	5.62418	0.0418036	0.0418036	-0.586044	0.165622	CG18842
972	CRMP|Q9V3N7	5.62014	0.0418621	0.0418621	-0.24843	0.165683	CRMP
973	mub|A4V2A4	5.61514	0.0419345	0.0419345	-0.305359	0.165741	mub
974	for|Q03043	5.61317	0.0419631	0.0419631	0.103889	0.165741	for
975	Dmel.CG5618|Q9VPH6	5.60849	0.0420311	0.0420311	-0.248615	0.16584	CG5618
976	Dmel.CG13048|Q9VV17	5.60478	0.042085	0.042085	-0.460106	0.165882	CG13048
977	Dmel.CG10217|Q9VCI4	5.59718	0.042196	0.042196	-0.207718	0.166149	CG10217
978	stmA|Q8IGJ0	5.59226	0.0422679	0.0422679	-0.170667	0.166262	stmA
979	dally|Q24114	5.584	0.0423891	0.0423891	-0.138222	0.166569	dally
980	Chchd2|Q9VX77	5.58038	0.0424424	0.0424424	0.385497	0.166608	Chchd2
981	tau|Q9VB13	5.56986	0.0425975	0.0425975	0.385022	0.166968	tau
982	scramb2|Q9VZW1	5.56585	0.0426569	0.0426569	-0.512485	0.166968	scramb2
983	SNRPG|Q9VXE0	5.56535	0.0426643	0.0426643	0.435916	0.166968	SNRPG
984	Nacalpha|Q94518	5.53929	0.0430526	0.0430526	0.384391	0.168316	Nacalpha
985	TSG101|Q9VVA7	5.52388	0.0432843	0.0432843	-0.288877	0.16905	TSG101
986	UQCR-Q|Q9VVH5	5.51627	0.0433992	0.0433992	-0.290329	0.169327	UQCR-Q
987	Cont|Q9VN14	5.51179	0.0434671	0.0434671	-0.173223	0.169421	Cont
988	UQCR-6.4|Q500Y7	5.50681	0.0435427	0.0435427	-0.389526	0.169543	UQCR-6.4
989	Hsc70-2|P11146	5.50341	0.0435944	0.0435944	0.428449	0.169573	Hsc70-2
990	Gprk1|P32865	5.49687	0.0436941	0.0436941	-0.18603	0.169789	Gprk1
991	Sytalpha|Q9I7M6	5.48781	0.0438327	0.0438327	0.191792	0.170156	Sytalpha
992	dCOD1|Q9VKJ6	5.46945	0.0441152	0.0441152	-0.196892	0.17108	dCOD1
993	Dmel.CG9953|Q9VS02	5.46147	0.0442386	0.0442386	-0.33422	0.171386	CG9953
994	Gli|Q7KT70	5.44973	0.044421	0.044421	-0.229177	0.171919	Gli
995	bt|D1YSG0	5.44295	0.0445269	0.0445269	-0.29229	0.172156	bt
996	Pka-C1|P12370	5.41753	0.0449264	0.0449264	-0.51792	0.173526	Pka-C1
997	Ndc1|Q9VCG4	5.40755	0.0450845	0.0450845	-0.369417	0.173962	Ndc1
998	Dmel.CG9399|Q9VHB1	5.3856	0.0454345	0.0454345	-0.784362	0.175102	CG9399
999	CG16817|Q9VH95	5.38117	0.0455055	0.0455055	0.293833	0.175102	CG16817
1000	ND-B14.5A|O97418	5.3792	0.0455372	0.0455372	0.372794	0.175102	ND-B14.5A
1001	MRP|Q9I7N0	5.37766	0.0455619	0.0455619	-0.24803	0.175102	MRP
1002	RhoGDI|Q9VW59	5.37156	0.0456602	0.0456602	-0.11075	0.175304	RhoGDI
1003	sqd|Q08473	5.36532	0.0457609	0.0457609	0.239592	0.175516	sqd
1004	CG5021|Q8IQC1	5.35347	0.045953	0.045953	-0.140511	0.175926	CG5021
1005	CG8635|Q7JWR9	5.35308	0.0459594	0.0459594	0.234055	0.175926	CG8635
1006	CG11203|M9PE96	5.3477	0.0460469	0.0460469	-0.28367	0.176086	CG11203
1007	aralar1|Q9VA73-2	5.34442	0.0461005	0.0461005	0.143536	0.176116	aralar1
1008	CG6166|Q86P18	5.33241	0.046297	0.046297	-0.367242	0.176691	CG6166
1009	Nedd8|Q9VJ33	5.31743	0.0465436	0.0465436	0.375193	0.177456	Nedd8
1010	Act57B|P53501	5.30824	0.0466957	0.0466957	-0.552462	0.17786	Act57B
1011	mod(mdg4)|Q86B87	5.29949	0.0468411	0.0468411	-0.26237	0.178069	mod(mdg4)
1012	FASN1|Q9VQL7	5.29726	0.0468782	0.0468782	0.247436	0.178069	FASN1
1013	fon|Q9VIX7	5.29658	0.0468895	0.0468895	0.360082	0.178069	fon
1014	vib|Q9VDY8	5.28996	0.047	0.047	-0.177791	0.178313	vib
1015	CG7218|Q9VED0	5.27583	0.0472371	0.0472371	0.314101	0.178867	CG7218
1016	Dmel.CG11378|Q9V3I0	5.27571	0.047239	0.047239	0.277788	0.178867	CG11378
1017	aru|Q9VPU7	5.27204	0.0473008	0.0473008	-0.198898	0.178924	aru
1018	EndoGI|Q9V3V9	5.265	0.0474196	0.0474196	0.102635	0.179066	EndoGI
1019	CG7601|Q9Y140	5.26432	0.0474312	0.0474312	0.246971	0.179066	CG7601
1020	baf|Q9VLU0	5.25474	0.0475935	0.0475935	0.331523	0.179502	baf
1021	ics|Q9V428	5.2157	0.0482624	0.0482624	-0.119566	0.181847	ics
1022	Pfdn6|Q9VW56	5.20955	0.0483689	0.0483689	0.304574	0.181984	Pfdn6
1023	Dmel.CG3626|Q9W4K8	5.20681	0.0484163	0.0484163	-0.308201	0.181984	CG3626
1024	Surf1|Q9U4F3	5.2054	0.0484408	0.0484408	-0.389922	0.181984	Surf1
1025	mRpS26|Q9VVN2	5.20102	0.0485169	0.0485169	0.279102	0.182092	mRpS26
1026	GC1|Q9VGF7	5.19802	0.0485691	0.0485691	-0.674904	0.18211	GC1
1027	CG43113|M9PHU7	5.19255	0.0486645	0.0486645	-0.344329	0.18213	CG43113
1028	Ace|A0A0B4KGI5	5.19229	0.048669	0.048669	-0.182722	0.18213	Ace
1029	nclb|A1Z8D0	5.18045	0.0488764	0.0488764	0.399557	0.182728	nclb
1030	eIF4E1|P48598	5.15259	0.0493685	0.0493685	0.0639594	0.183894	eIF4E1
1031	Exo84|Q9VBI4	5.1511	0.0493951	0.0493951	-0.449852	0.183894	Exo84
1032	Swim|Q7JWQ7	5.14911	0.0494304	0.0494304	-0.347535	0.183894	Swim
1033	CG5641|Q9VG73	5.14666	0.0494742	0.0494742	-0.159695	0.183894	CG5641
1034	Mtpalpha|Q9V397	5.1459	0.0494877	0.0494877	-0.193115	0.183894	Mtpalpha
1035	Nup75|A1YK02	5.14451	0.0495125	0.0495125	-0.193319	0.183894	Nup75
1036	Flo2|O61492-2	5.14393	0.0495228	0.0495228	-0.215267	0.183894	Flo2
1037	AP-1mu|O62531	5.1343	0.0496951	0.0496951	-0.154107	0.184356	AP-1mu
1038	RyR|Q24498	5.12474	0.0498669	0.0498669	-0.47269	0.184815	RyR
1039	DS01368.1|Q7KTB0	5.1182	0.0499848	0.0499848	-0.153678	0.185047	DS01368.1
1040	Ca-P60A|P22700	5.11518	0.0500393	0.0500393	-0.472821	0.185047	Ca-P60A
1041	Pp2A-29B|P36179	5.11042	0.0501255	0.0501255	-0.281428	0.185047	Pp2A-29B
1042	CG8399|Q8MSU3	5.10922	0.0501471	0.0501471	-0.277376	0.185047	CG8399
1043	Pebp1|Q9VD01	5.10797	0.0501699	0.0501699	1.45569	0.185047	Pebp1
1044	bur|Q9VIE7	5.10432	0.0502361	0.0502361	-0.136433	0.185113	bur
1045	Ugt58Fa|Q9W228	5.08348	0.0506165	0.0506165	-0.155354	0.186337	Ugt58Fa
1046	Rab9|Q9VIW6	5.07962	0.0506875	0.0506875	0.247425	0.18642	Rab9
1047	Fatp1|Q9VKU1	5.06926	0.0508782	0.0508782	-0.123414	0.186904	Fatp1
1048	CG1814-RA|A1Z7V9	5.06719	0.0509165	0.0509165	-0.282863	0.186904	CG1814-RA
1049	Dmel.CG2698|A0A0B4KFG1	5.06253	0.0510027	0.0510027	-0.350456	0.187042	CG2698
1050	CT30701|Q8IQH6	5.04869	0.0512599	0.0512599	0.423333	0.187806	CT30701
1051	Obp51a|Q7KE33	5.03706	0.051477	0.051477	1.50111	0.188423	Obp51a
1052	Nsf2|P54351	5.02809	0.0516455	0.0516455	-0.156918	0.188704	Nsf2
1053	CG34200|Q6IGW6	5.02705	0.051665	0.051665	-0.367887	0.188704	CG34200
1054	CG42361|Q9W136	5.02514	0.051701	0.051701	-0.144458	0.188704	CG42361
1055	Cdep|A8JQT5	5.01985	0.0518007	0.0518007	-0.176943	0.188888	Cdep
1056	Fib|Q9W1V3	5.01513	0.0518899	0.0518899	-0.256621	0.189035	Fib
1057	Cpr49Ab|A1Z8Y3	5.01245	0.0519408	0.0519408	-0.559242	0.189041	Cpr49Ab
1058	fbl|Q8I0S6	5.00609	0.0520613	0.0520613	-0.389717	0.189171	fbl
1059	ppl|Q9U616	5.00537	0.052075	0.052075	0.259286	0.189171	ppl
1060	Larp4B|Q9I7T7	4.99764	0.0522223	0.0522223	0.230155	0.189528	Larp4B
1061	Dmel.CG2663|Q8I099	4.98252	0.0525116	0.0525116	-0.250747	0.190066	CG2663
1062	Dmel.CG17108|Q9VKR8	4.98221	0.0525176	0.0525176	0.667485	0.190066	CG17108
1063	Dmel.CG10680|Q9VIQ5	4.98214	0.052519	0.052519	0.226633	0.190066	CG10680
1064	DHRS4|Q9VRJ4	4.97725	0.052613	0.052613	-0.136568	0.190163	DHRS4
1065	e(y)2|Q9VYX1	4.97561	0.0526445	0.0526445	0.350886	0.190163	e(y)2
1066	Dmel.CG10565|Q9VP77	4.95524	0.0530389	0.0530389	-0.125244	0.191408	CG10565
1067	beta'COP|O62621	4.95078	0.0531257	0.0531257	-0.240693	0.191541	beta'COP
1068	Tsp42Ee|Q7KJ73	4.93567	0.0534211	0.0534211	-0.554613	0.192288	Tsp42Ee
1069	imd|Q7K4Z4	4.93421	0.0534499	0.0534499	0.397518	0.192288	imd
1070	a5|P54185	4.93253	0.0534828	0.0534828	-0.4567	0.192288	a5
1071	zip|Q99323	4.92635	0.0536045	0.0536045	-0.138248	0.192546	zip
1072	Listericin|A1Z8G7	4.89414	0.054244	0.054244	0.876772	0.194661	Listericin
1073	Marf|Q7YU24	4.88887	0.0543495	0.0543495	-0.130404	0.19476	Marf
1074	REG|Q9V3P3	4.88771	0.0543728	0.0543728	-0.257596	0.19476	REG
1075	deltaCOP|Q9W555	4.8687	0.0547557	0.0547557	-0.140079	0.195942	deltaCOP
1076	CG18661|Q9VLF6	4.86629	0.0548046	0.0548046	0.235421	0.195942	CG18661
1077	Chmp1|Q95SH2	4.86326	0.0548661	0.0548661	0.214729	0.19598	Chmp1
1078	Dm_2L:23546|Q8IPL3	4.83278	0.0554888	0.0554888	-0.208914	0.19802	23546
1079	Rpb7|Q9VFB5	4.82811	0.0555852	0.0555852	-0.335907	0.19818	Rpb7
1080	mys|P11584	4.81136	0.0559319	0.0559319	-0.106006	0.199231	mys
1081	Prm|P35415	4.79969	0.0561752	0.0561752	-0.40803	0.199844	Prm
1082	Dmel.CG10623|Q9VJ31	4.79813	0.0562078	0.0562078	-0.0877303	0.199844	CG10623
1083	Ccz1|Q9VZL5	4.79273	0.056321	0.056321	-0.181313	0.199995	Ccz1
1084	Dmel.CG6055|Q9VM07	4.79114	0.0563541	0.0563541	-0.384105	0.199995	CG6055
1085	Hrb27C|P48809	4.78251	0.0565355	0.0565355	0.209256	0.200454	Hrb27C
1086	Vps16A|Q9VHG1	4.77523	0.0566892	0.0566892	-0.259064	0.200813	Vps16A
1087	Hrb87F|P48810	4.77166	0.0567648	0.0567648	0.254112	0.200896	Hrb87F
1088	Dmel.CG6356|Q9VCA0	4.76603	0.0568842	0.0568842	-0.255678	0.20092	CG6356
1089	morgue|Q9Y165	4.76348	0.0569384	0.0569384	-0.439354	0.20092	morgue
1090	dod|P54353	4.76004	0.0570115	0.0570115	0.241797	0.20092	dod
1091	ND-MNLL|Q9W3N7	4.75716	0.0570728	0.0570728	0.506155	0.20092	ND-MNLL
1092	sdt|Q9W3H6	4.75443	0.0571311	0.0571311	-0.137429	0.20092	sdt
1093	Dmel.CG17242|Q9VQA3	4.75266	0.057169	0.057169	1.17665	0.20092	CG17242
1094	Blos2|Q9VTE0	4.75145	0.0571949	0.0571949	0.459936	0.20092	Blos2
1095	Pgd|P41572	4.74987	0.0572285	0.0572285	0.17299	0.20092	Pgd
1096	Dmel.CG9577|Q9W5W8	4.74927	0.0572415	0.0572415	0.162916	0.20092	CG9577
1097	SdhA|Q94523	4.74449	0.0573438	0.0573438	-0.175568	0.201016	SdhA
1098	Ldsdh1|Q9W3K9	4.74311	0.0573734	0.0573734	0.11811	0.201016	Ldsdh1
1099	Nup188|A0A0B4K859	4.73486	0.0575508	0.0575508	-0.331455	0.201454	Nup188
1100	eEF5|Q9GU68	4.73076	0.0576391	0.0576391	0.203716	0.201463	eEF5
1101	BG:DS09217.4|Q9V3K7	4.72948	0.0576669	0.0576669	-0.180465	0.201463	DS09217.4
1102	Cyt-b5|Q9V4N3	4.72746	0.0577105	0.0577105	0.283964	0.201463	Cyt-b5
1103	UGP|Q9VSW1	4.72386	0.0577884	0.0577884	0.17719	0.201552	UGP
1104	wupA|P36188-4	4.70341	0.0582334	0.0582334	-0.262274	0.202812	wupA
1105	Mppe|Q8T085	4.69887	0.0583326	0.0583326	-0.184817	0.202812	Mppe
1106	Sec15|Q9VDE6	4.69729	0.0583674	0.0583674	-0.353834	0.202812	Sec15
1107	NimB2|Q7KTA1	4.69576	0.058401	0.058401	0.246742	0.202812	NimB2
1108	CG3224|Q9W3Y0	4.6952	0.0584133	0.0584133	0.200601	0.202812	CG3224
1109	Cip4|Q9VZD7	4.68755	0.0585815	0.0585815	-0.149204	0.203169	Cip4
1110	l(1)G0289|Q9W2V9	4.68356	0.0586693	0.0586693	-0.476774	0.203169	l(1)G0289
1111	Dmel.CG44195|M9PEG1	4.68333	0.0586745	0.0586745	-0.120638	0.203169	CG44195
1112	Dmel.CG14095|Q9VVZ4	4.67471	0.058865	0.058865	0.545164	0.203646	CG14095
1113	CG17904|Q9VJI9	4.66187	0.0591505	0.0591505	0.32033	0.204285	CG17904
1114	cN-IIIB|Q9W197	4.65991	0.0591942	0.0591942	0.226261	0.204285	cN-IIIB
1115	CG44245|Q9W2J5	4.65924	0.0592093	0.0592093	0.377104	0.204285	CG44245
1116	GH10711|Q9Y110	4.64341	0.059564	0.059564	0.400922	0.205037	GH10711
1117	Pkc53E|P05130	4.64292	0.0595749	0.0595749	-0.223353	0.205037	Pkc53E
1118	CT15908|Q9VV21	4.64238	0.0595871	0.0595871	-0.301281	0.205037	CT15908
1119	AP-2alpha|P91926	4.63996	0.0596417	0.0596417	-0.395829	0.205042	AP-2alpha
1120	Vps29|Q9VPX5	4.63609	0.059729	0.059729	-0.147554	0.205158	Vps29
1121	mEFTu1|A1Z9E3	4.63115	0.0598406	0.0598406	-0.106434	0.205285	mEFTu1
1122	axo|M9PE65	4.62974	0.0598724	0.0598724	-0.209108	0.205285	axo
1123	Dmel.CG17572|Q8SXE1	4.62373	0.0600087	0.0600087	-0.170266	0.205568	CG17572
1124	Lnpk|Q7K2N0	4.61881	0.0601206	0.0601206	-0.128013	0.205769	Lnpk
1125	Rtnl1|E1JHT6	4.61436	0.060222	0.060222	-0.109369	0.205932	Rtnl1
1126	Dhap-at|Q9VBQ6	4.60201	0.0605044	0.0605044	0.176241	0.206559	Dhap-at
1127	Dmel.CG9691|Q9W306	4.6016	0.0605138	0.0605138	0.706111	0.206559	CG9691
1128	Rbp6|Q9VVE5	4.59932	0.0605662	0.0605662	-0.192778	0.206559	Rbp6
1129	Capr|Q9I7D3	4.59463	0.060674	0.060674	0.243313	0.206582	Capr
1130	EloC|Q7JWD6	4.59336	0.0607033	0.0607033	-0.21784	0.206582	EloC
1131	Dmel.CG8108|Q9VT61	4.59202	0.0607342	0.0607342	-0.0929034	0.206582	CG8108
1132	wds|Q9V3J8	4.58731	0.0608428	0.0608428	-0.205814	0.206769	wds
1133	CG1648|Q7K2P3	4.57862	0.0610439	0.0610439	0.556816	0.207223	CG1648
1134	Dmel.CG8814|Q9VQI6	4.57689	0.0610842	0.0610842	0.129015	0.207223	CG8814
1135	parvin|Q9VWD0	4.57089	0.0612235	0.0612235	-0.204228	0.207434	parvin
1136	Vha100-2|Q9VE75	4.56958	0.0612542	0.0612542	-0.31677	0.207434	Vha100-2
1137	GABA-B-R1|Q9V3Q9	4.55977	0.0614833	0.0614833	-0.295593	0.208027	GABA-B-R1
1138	Jupiter|Q9I7K0-2	4.55616	0.0615677	0.0615677	0.513433	0.208056	Jupiter
1139	CG42561-RA|E1JH94	4.55478	0.0616002	0.0616002	0.305626	0.208056	CG42561-RA
1140	Moe|P46150-2	4.54447	0.0618426	0.0618426	0.697188	0.208501	Moe
1141	Dmel.CG8004|Q9VW58	4.5432	0.0618727	0.0618727	-0.510173	0.208501	CG8004
1142	Dp1|Q7KN75	4.54227	0.0618945	0.0618945	0.109815	0.208501	Dp1
1143	Rdl|P25123	4.52986	0.0621884	0.0621884	-0.463906	0.209272	Rdl
1144	Dmel.CG13722|Q9VZB2	4.52802	0.0622321	0.0622321	-1.53113	0.209272	CG13722
1145	resilin|Q9V7U0	4.51866	0.0624551	0.0624551	-1.28198	0.209549	resilin
1146	didum|A1Z6Z8	4.51763	0.0624796	0.0624796	-0.183178	0.209549	didum
1147	Dmel.CG6180|Q9VK60	4.51699	0.0624949	0.0624949	0.158989	0.209549	CG6180
1148	Lis-1|Q7KNS3	4.51456	0.0625529	0.0625529	-0.166613	0.209549	Lis-1
1149	DENR|Q9VX98	4.51314	0.062587	0.062587	0.276456	0.209549	DENR
1150	Dmel.CG13077|Q9VIT5	4.50941	0.0626764	0.0626764	-0.276492	0.209666	CG13077
1151	Cyp9b2|Q9V4I1	4.50395	0.0628075	0.0628075	0.178568	0.209922	Cyp9b2
1152	Nepl15|Q9VCU1	4.49451	0.063035	0.063035	-0.158592	0.2105	Nepl15
1153	Uch|P35122	4.48246	0.0633269	0.0633269	0.187378	0.211199	Uch
1154	rin|Q9VFT4	4.48133	0.0633543	0.0633543	0.319662	0.211199	rin
1155	Dmel.CG13133|Q9VL41	4.46653	0.0637152	0.0637152	-0.380128	0.212218	CG13133
1156	Mpcp2|Q0E8E8	4.45991	0.0638776	0.0638776	-0.407166	0.212457	Mpcp2
1157	cpo|Q01617	4.45777	0.0639302	0.0639302	-0.351699	0.212457	cpo
1158	CG10038|Q95RN0	4.45686	0.0639526	0.0639526	0.538979	0.212457	CG10038
1159	heph|Q7KES3	4.45303	0.0640467	0.0640467	-0.197449	0.212587	heph
1160	prtp|Q9VYV3	4.4482	0.0641659	0.0641659	0.260789	0.212798	prtp
1161	Dmel.CG6006|Q9VEY2	4.43001	0.0646173	0.0646173	-0.335694	0.214111	CG6006
1162	dnc|P12252	4.41756	0.0649285	0.0649285	-0.191726	0.214854	dnc
1163	kdn|Q9W401	4.41656	0.0649534	0.0649534	-0.204367	0.214854	kdn
1164	Dmel.CG11267|Q9VU35	4.41307	0.0650411	0.0650411	0.482197	0.21496	CG11267
1165	psh|Q9VWU1	4.40772	0.0651756	0.0651756	0.221876	0.215173	psh
1166	PTPMT1|Q86BN8	4.40606	0.0652175	0.0652175	-0.128975	0.215173	PTPMT1
1167	Minos1b|Q8SY69	4.4004	0.0653605	0.0653605	-0.220576	0.21546	Minos1b
1168	CG13551|Q0E8X8	4.38209	0.0658254	0.0658254	0.53971	0.216799	CG13551
1169	Dmel.CG7772|Q9VX02	4.37514	0.0660029	0.0660029	0.236316	0.216799	CG7772
1170	tst|Q9VCH8	4.37319	0.0660527	0.0660527	-0.136687	0.216799	tst
1171	Gs1l|Q94529	4.37306	0.0660561	0.0660561	0.33696	0.216799	Gs1l
1172	Rbp|A0A0B4KG12	4.37228	0.0660762	0.0660762	-0.140771	0.216799	Rbp
1173	Dmel.CG15544|Q9VA34	4.36903	0.0661594	0.0661594	0.437316	0.216799	CG15544
1174	CG9951|Q9VVB4	4.36897	0.0661611	0.0661611	-0.115265	0.216799	CG9951
1175	eIF2gamma|Q24208	4.36015	0.0663879	0.0663879	-0.128506	0.217275	eIF2gamma
1176	CG3042|Q9W3U1	4.35851	0.0664302	0.0664302	0.22595	0.217275	CG3042
1177	Argk|P48610-2	4.35674	0.0664758	0.0664758	-0.113996	0.217275	Argk
1178	Dmel.CG14688|Q9VGY8	4.35393	0.0665486	0.0665486	0.260756	0.217328	CG14688
1179	Dg|Q8STB9	4.35059	0.0666348	0.0666348	-0.325986	0.217425	Dg
1180	Dmel.CG9674|M9NFH8	4.34334	0.0668229	0.0668229	-0.151313	0.217854	CG9674
1181	ND-39|Q9VPE2	4.31951	0.067446	0.067446	-0.23516	0.219421	ND-39
1182	Dmel.CG13675|M9PEI0	4.31775	0.0674925	0.0674925	-0.49707	0.219421	CG13675
1183	Dmel.CG1943|Q9VI56	4.31721	0.0675065	0.0675065	0.39556	0.219421	CG1943
1184	kra|Q9VNE2	4.31626	0.0675317	0.0675317	-0.155323	0.219421	kra
1185	CG13600|Q7KS34	4.30532	0.0678207	0.0678207	-0.171573	0.22008	CG13600
1186	Dmel.CG1236|Q8I725	4.30425	0.067849	0.067849	0.0723521	0.22008	CG1236
1187	CG17338|Q8MT77	4.28788	0.0682844	0.0682844	0.283343	0.221306	CG17338
1188	CTPsyn|Q9VUL1	4.28206	0.06844	0.06844	-0.241417	0.221623	CTPsyn
1189	gry|Q8IRE3	4.27686	0.0685794	0.0685794	-0.15251	0.221888	gry
1190	stnB|Q24212	4.27088	0.0687403	0.0687403	-0.216391	0.222027	stnB
1191	Gabat|Q9VW68	4.27083	0.0687416	0.0687416	-0.230271	0.222027	Gabat
1192	Coprox|Q9V3D2	4.26739	0.0688344	0.0688344	0.108607	0.222027	Coprox
1193	ox|Q9XY35	4.2667	0.0688531	0.0688531	-0.373921	0.222027	ox
1194	Orcokinin|Q9W1F8	4.26064	0.0690169	0.0690169	0.371005	0.222368	Orcokinin
1195	Irp-1B|Q9VGZ3	4.25771	0.0690964	0.0690964	0.153244	0.222438	Irp-1B
1196	Cpr30B|Q9VLB1	4.25289	0.0692271	0.0692271	0.288094	0.222673	Cpr30B
1197	Dtg|Q9VG45	4.24678	0.0693935	0.0693935	0.603777	0.22293	Dtg
1198	Pp2B-14D|Q27889	4.24569	0.0694231	0.0694231	-0.247627	0.22293	Pp2B-14D
1199	CAH1|Q9V396	4.23999	0.0695788	0.0695788	-0.156118	0.222951	CAH1
1200	His1|P02255	4.23925	0.0695989	0.0695989	0.347564	0.222951	His1
1201	Nup98-96|Q9VCH5	4.23909	0.0696034	0.0696034	0.171456	0.222951	Nup98-96
1202	Dh44|Q9VH98	4.22975	0.0698597	0.0698597	0.320397	0.223586	Dh44
1203	bif|Q8IR86	4.21696	0.0702123	0.0702123	0.285932	0.224528	bif
1204	Dmel.CG3262|Q9V9M8	4.21301	0.0703217	0.0703217	0.0702763	0.224528	CG3262
1205	Dmel.CG7834|Q0KHZ6	4.21274	0.0703293	0.0703293	0.233172	0.224528	CG7834
1206	sxc|Q7KJA9	4.20942	0.0704213	0.0704213	-0.248144	0.224554	sxc
1207	Rpn13|Q7K2G1-2	4.20824	0.0704541	0.0704541	0.403807	0.224554	Rpn13
1208	Trs31|Q7K2Q8	4.19966	0.0706928	0.0706928	-0.244412	0.225129	Trs31
1209	Miga|Q9W3F7	4.19488	0.0708264	0.0708264	-0.139618	0.225367	Miga
1210	Dmel.CG5828|Q9VMU2	4.19087	0.0709388	0.0709388	-0.532236	0.225539	CG5828
1211	Cbp53E|P41044	4.17949	0.0712585	0.0712585	0.229007	0.226368	Cbp53E
1212	ND-ACP|Q94519-2	4.17668	0.0713377	0.0713377	0.350072	0.226433	ND-ACP
1213	Alr|C0PVB3	4.17233	0.0714609	0.0714609	0.384602	0.226531	Alr
1214	Cpr62Bb|Q9W078	4.16379	0.071703	0.071703	0.286281	0.226531	Cpr62Bb
1215	Vha68-2|Q27331	4.16289	0.0717284	0.0717284	-0.170237	0.226531	Vha68-2
1216	Fas1|P10674	4.16213	0.07175	0.07175	-0.241272	0.226531	Fas1
1217	Fis1|Q8SYX2	4.16162	0.0717647	0.0717647	-0.229702	0.226531	Fis1
1218	Dmel.CG32521|Q9VRF7	4.16161	0.0717647	0.0717647	0.322659	0.226531	CG32521
1219	HPS4|A1ZAX6	4.16104	0.071781	0.071781	0.321568	0.226531	HPS4
1220	gish|Q8IHB0	4.14949	0.0721104	0.0721104	-0.135234	0.226918	gish
1221	bdl|Q9U4G1	4.14782	0.0721583	0.0721583	-0.335506	0.226918	bdl
1222	Mpcp1|Q7JUS9	4.14732	0.0721726	0.0721726	-0.705342	0.226918	Mpcp1
1223	CG5822|Q7KTP7	4.14721	0.0721758	0.0721758	0.196932	0.226918	CG5822
1224	Tret1-1|A1Z8N1	4.14482	0.0722443	0.0722443	0.252766	0.226918	Tret1-1
1225	LanA|Q00174	4.14231	0.0723163	0.0723163	-0.131871	0.226918	LanA
1226	FACL|Q9VCC6	4.14231	0.0723164	0.0723164	0.174935	0.226918	FACL
1227	Bap55|Q7K012	4.1376	0.0724517	0.0724517	-0.149379	0.227049	Bap55
1228	BEST:GM03811|Q9VDZ8	4.13548	0.0725128	0.0725128	-0.0875883	0.227049	GM03811
1229	ValRS-m|Q9VSR7	4.13388	0.0725588	0.0725588	-0.161509	0.227049	ValRS-m
1230	c12.2|M9PHH0	4.13265	0.0725943	0.0725943	-0.174298	0.227049	c12.2
1231	Cyp4d2|Q27589	4.12297	0.0728744	0.0728744	0.461413	0.22774	Cyp4d2
1232	Dmel.CG43091|Q6IJE8	4.11616	0.073072	0.073072	0.35772	0.228172	CG43091
1233	Trs23|Q9VLI9	4.11138	0.0732113	0.0732113	-0.116353	0.228422	Trs23
1234	Prosalpha2|P40301	4.10754	0.0733235	0.0733235	-0.228648	0.228586	Prosalpha2
1235	Vha100-1|Q8IML5	4.10257	0.0734688	0.0734688	-0.518135	0.228854	Vha100-1
1236	kune|A1Z6H0	4.09979	0.0735503	0.0735503	-0.299446	0.228922	kune
1237	Prp8|A1Z8U0	4.09322	0.0737434	0.0737434	-0.149249	0.229338	Prp8
1238	VhaAC45|Q7JR49	4.08813	0.0738936	0.0738936	-0.31818	0.229619	VhaAC45
1239	Dmel.CG4577|Q8SWU4	4.0777	0.074202	0.074202	0.610162	0.230355	CG4577
1240	Rab32|A1Z7S3	4.07491	0.0742849	0.0742849	-0.354408	0.230355	Rab32
1241	rhea|Q9VSL8	4.07407	0.0743099	0.0743099	-0.116284	0.230355	rhea
1242	hts|Q02645-2	4.07084	0.074406	0.074406	-0.0774535	0.230467	hts
1243	Rpt2|P48601	4.06789	0.0744936	0.0744936	0.161205	0.230553	Rpt2
1244	Dmel.CG5945|Q9VK12	4.06146	0.0746857	0.0746857	0.210728	0.230961	CG5945
1245	Ssb-c31a|Q9VLR5	4.05305	0.0749378	0.0749378	0.497077	0.231555	Ssb-c31a
1246	ScsbetaG|Q9V470	4.05074	0.0750072	0.0750072	-0.198774	0.231583	ScsbetaG
1247	Ost48|Q24319	4.03996	0.0753322	0.0753322	-0.174751	0.2324	Ost48
1248	Dmel.CG14270|Q9W4R8	4.03062	0.0756153	0.0756153	-0.218893	0.233087	CG14270
1249	CG34384|A8JQ65	4.02024	0.0759314	0.0759314	-0.316734	0.2338	CG34384
1250	Ugt|Q09332	4.01904	0.0759681	0.0759681	-0.263932	0.2338	Ugt
1251	Cpr73D|Q9VVC3	4.01478	0.0760984	0.0760984	-0.140556	0.234013	Cpr73D
1252	Dmel.CG8177|Q9VT48	4.01227	0.0761755	0.0761755	-0.240263	0.234063	CG8177
1253	Upf3|Q9W1H3	4.00919	0.0762698	0.0762698	0.178064	0.234077	Upf3
1254	Oat|Q9VW26	4.00815	0.0763018	0.0763018	-0.227583	0.234077	Oat
1255	Sec31|A0A0B4LEZ1	4.00475	0.0764065	0.0764065	-0.18627	0.234212	Sec31
1256	RpS14b|P14130	4.00022	0.0765459	0.0765459	0.0949824	0.234341	RpS14b
1257	SRPK|Q0E965	3.99943	0.0765704	0.0765704	0.235849	0.234341	SRPK
1258	Sirt4|Q8IRR5	3.99393	0.0767405	0.0767405	-0.235952	0.234674	Sirt4
1259	coro|Q7JVY0	3.99196	0.0768013	0.0768013	-0.140323	0.234674	coro
1260	AP-2mu|O62530	3.98218	0.077105	0.077105	-0.231118	0.235415	AP-2mu
1261	vig2|Q960D3	3.96865	0.077528	0.077528	0.377806	0.236519	vig2
1262	Cand1|Q9VKY2	3.96614	0.0776068	0.0776068	-0.148431	0.236572	Cand1
1263	CG6357|A1Z9I0	3.95994	0.0778018	0.0778018	0.159393	0.236978	CG6357
1264	RfC38|Q9U9Q1	3.95104	0.0780826	0.0780826	-0.159376	0.237584	RfC38
1265	Tim17b|Q7PLT4	3.94972	0.0781243	0.0781243	0.251234	0.237584	Tim17b
1266	Dmel.CG11396|Q9VPB6	3.94714	0.0782062	0.0782062	-0.15488	0.237645	CG11396
1267	Ef4A|M9PBA9	3.93976	0.0784405	0.0784405	-0.184942	0.238169	Ef4A
1268	fau|Q9VGX3-3	3.92692	0.0788503	0.0788503	0.207778	0.239225	fau
1269	TppII|Q9V6K1	3.92305	0.0789745	0.0789745	-0.198786	0.239311	TppII
1270	Hrb98DE|P07909	3.92216	0.0790032	0.0790032	0.354171	0.239311	Hrb98DE
1271	CG40016|M9PGG8	3.91823	0.0791295	0.0791295	0.415832	0.239322	CG40016
1272	UQCR-14|Q9VXI6	3.91801	0.0791363	0.0791363	0.355576	0.239322	UQCR-14
1273	Prosbeta4|Q9VJJ0	3.91356	0.0792799	0.0792799	-0.220172	0.239322	Prosbeta4
1274	RhoGEF2|A1ZAN6	3.91104	0.079361	0.079361	-0.205635	0.239322	RhoGEF2
1275	alphaCOP|Q9W0B8	3.91065	0.0793737	0.0793737	-0.353221	0.239322	alphaCOP
1276	Ac3|Q9V9R3	3.91045	0.0793801	0.0793801	-0.201018	0.239322	Ac3
1277	Dmel.CG6398|Q9VX17	3.89898	0.0797519	0.0797519	-0.239167	0.240255	CG6398
1278	Act5C|P10987	3.88902	0.0800764	0.0800764	-0.305893	0.241044	Act5C
1279	Nap1|Q9W1G7	3.88574	0.0801836	0.0801836	0.227147	0.241178	Nap1
1280	BcDNA.GH04637|Q7KK51	3.88352	0.0802563	0.0802563	-0.383966	0.241208	BcDNA.GH04637
1281	Dhc64C|P37276	3.88009	0.0803688	0.0803688	-0.178464	0.241357	Dhc64C
1282	mmd|Q9VXL1	3.87532	0.0805255	0.0805255	-0.100361	0.241639	mmd
1283	Rpt5|Q9V3V6	3.87288	0.0806056	0.0806056	0.0991257	0.241691	Rpt5
1284	Mf|Q95U15	3.8699	0.080704	0.080704	-0.892388	0.241784	Mf
1285	mt:ND1|P18929	3.86671	0.0808091	0.0808091	-0.573664	0.241784	ND1
1286	CG42265|B7Z0W9	3.86539	0.0808529	0.0808529	-0.256864	0.241784	CG42265
1287	Cpr49Ac|A0A0B4LG85	3.86433	0.0808878	0.0808878	-0.293407	0.241784	Cpr49Ac
1288	Sccpdh2|Q9VG81	3.85671	0.0811405	0.0811405	-0.31686	0.242351	Sccpdh2
1289	Mon1|Q9VR38	3.85414	0.0812259	0.0812259	-0.327368	0.242417	Mon1
1290	ATPsynB|Q94516	3.84458	0.0815447	0.0815447	-0.422105	0.24318	ATPsynB
1291	PMCA|Q59DP8	3.8408	0.0816713	0.0816713	-0.299517	0.243196	PMCA
1292	Spt6|Q9W420	3.84065	0.0816764	0.0816764	-0.189099	0.243196	Spt6
1293	Sec3|Q9VVG4	3.83468	0.0818763	0.0818763	-0.228887	0.243603	Sec3
1294	CG17202|Q9VG76	3.82611	0.0821651	0.0821651	0.19217	0.244273	CG17202
1295	Cyp4e2|Q27606	3.81204	0.0826417	0.0826417	0.174348	0.245252	Cyp4e2
1296	CG41087|A8Y541	3.81107	0.0826745	0.0826745	-0.35559	0.245252	CG41087
1297	Mlc1|P06742	3.81074	0.0826857	0.0826857	0.180335	0.245252	Mlc1
1298	D2hgdh|Q7K511	3.80138	0.083005	0.083005	0.148251	0.24601	D2hgdh
1299	CG11007|Q7JW12	3.79518	0.0832171	0.0832171	-0.181738	0.24626	CG11007
1300	TpnC41C|P47947	3.79518	0.0832174	0.0832174	0.426725	0.24626	TpnC41C
1301	l(1)G0156|Q9VWH4	3.79302	0.0832913	0.0832913	-0.20505	0.246289	l(1)G0156
1302	Nup154|Q9V463	3.79073	0.0833702	0.0833702	-0.331039	0.246333	Nup154
1303	hts|Q02645-3	3.78201	0.0836705	0.0836705	-0.484199	0.24703	hts
1304	hfp|Q8T6B9	3.77583	0.0838842	0.0838842	-0.222446	0.247471	hfp
1305	to|Q9VBV3	3.76493	0.0842628	0.0842628	-0.241425	0.248398	to
1306	Phax|Q6NL95	3.75353	0.0846614	0.0846614	0.277528	0.249382	Phax
1307	cv-d|Q9VF24	3.73909	0.0851695	0.0851695	-0.261817	0.250319	cv-d
1308	schlank|Q9W423	3.73738	0.0852299	0.0852299	-0.418974	0.250319	schlank
1309	Dmel.CG5377|Q9VD00	3.7371	0.0852397	0.0852397	-0.120188	0.250319	CG5377
1310	Hcs|Q9VNC3	3.7371	0.0852398	0.0852398	-0.299855	0.250319	Hcs
1311	Dmel.CG5973|Q9VM11	3.7347	0.0853246	0.0853246	-0.284325	0.250377	CG5973
1312	Rheb|Q9VND8	3.73099	0.085456	0.085456	-0.391317	0.250571	Rheb
1313	LamC|Q03427	3.72803	0.0855613	0.0855613	0.176941	0.250689	LamC
1314	Rpn11|Q9V3H2	3.70879	0.0862481	0.0862481	0.195876	0.252509	Rpn11
1315	Mnn1|Q9VM47	3.70305	0.0864545	0.0864545	-0.472817	0.252754	Mnn1
1316	Cpr97Eb|Q9VB81	3.7028	0.0864634	0.0864634	0.283084	0.252754	Cpr97Eb
1317	POLDIP2|Q9VNC0	3.69606	0.0867067	0.0867067	-0.128234	0.253173	POLDIP2
1318	Ide|P22817	3.69518	0.0867383	0.0867383	-0.259623	0.253173	Ide
1319	sbr|Q9U1H9	3.69277	0.0868254	0.0868254	-0.136123	0.253235	sbr
1320	Syp|A0A0B4KGF9	3.68663	0.0870483	0.0870483	-0.0903319	0.253693	Syp
1321	Tim23|Q8MRW1	3.68286	0.0871853	0.0871853	0.172198	0.2539	Tim23
1322	Dmel.CG11444|Q9W4J4	3.67069	0.0876295	0.0876295	0.211787	0.255	CG11444
1323	car|Q9Y1I2	3.66439	0.0878606	0.0878606	-0.189833	0.25524	car
1324	RanGAP|Q9VIW3	3.66298	0.0879122	0.0879122	-0.0957137	0.25524	RanGAP
1325	rb|Q9W4K1	3.66225	0.0879392	0.0879392	-0.148263	0.25524	rb
1326	Aos1|Q7KSM5	3.66122	0.0879772	0.0879772	-0.122686	0.25524	Aos1
1327	rdo|Q9VJA9	3.65111	0.0883502	0.0883502	-0.244277	0.255836	rdo
1328	Dmel.CG12065|Q9W3D6	3.65015	0.0883856	0.0883856	-0.0807273	0.255836	CG12065
1329	Paf-AHalpha|Q9VXP4	3.6486	0.088443	0.088443	0.176723	0.255836	Paf-AHalpha
1330	Hexo1|Q8IRB6	3.64845	0.0884486	0.0884486	-0.493879	0.255836	Hexo1
1331	Dmel.CG32694|Q9W2Z7	3.64365	0.0886267	0.0886267	-0.257139	0.256159	CG32694
1332	l(2)01289|Q9V9A9	3.6411	0.0887215	0.0887215	-0.322635	0.25624	l(2)01289
1333	Fdx2|Q8SZA8	3.63255	0.0890403	0.0890403	0.192232	0.256968	Fdx2
1334	Dmel.CG9302|Q9VJZ1	3.63071	0.0891093	0.0891093	-0.349845	0.256974	CG9302
1335	Dmel.CG1703|Q9VYW4	3.62671	0.0892589	0.0892589	0.302593	0.257031	CG1703
1336	cv-c|A8JR05	3.62661	0.0892627	0.0892627	0.371805	0.257031	cv-c
1337	Dmel.CG14894|Q9VEV3	3.60091	0.0902329	0.0902329	0.38406	0.25963	CG14894
1338	anon-35F/36A|Q9NK57	3.59537	0.0904438	0.0904438	0.256854	0.26003	anon-35F/36A
1339	RabX5|Q9W0A7	3.59371	0.0905069	0.0905069	0.456379	0.26003	RabX5
1340	Dmel.CG4829|Q9VXA5	3.58346	0.090899	0.090899	-0.309523	0.260962	CG4829
1341	Dmel.CG17549|Q0E8P1	3.5814	0.0909781	0.0909781	0.324171	0.260994	CG17549
1342	Dmel.CG14629|Q9W5B4	3.57837	0.0910947	0.0910947	0.124874	0.261025	CG14629
1343	Opa1|A0A0B4LGF5	3.57759	0.0911247	0.0911247	-0.235655	0.261025	Opa1
1344	SPARC|O97365	3.57323	0.0912926	0.0912926	0.276362	0.261312	SPARC
1345	zf30C|Q9VL91	3.56872	0.0914666	0.0914666	-0.249699	0.261559	zf30C
1346	Dmel.CG17544|Q9VIX4	3.56747	0.091515	0.091515	-0.236401	0.261559	CG17544
1347	His3|P02299	3.5633	0.0916767	0.0916767	-0.24295	0.261827	His3
1348	EP3622|Q9VU13	3.56063	0.0917805	0.0917805	-0.120193	0.261928	EP3622
1349	U2A|Q9V4Q8	3.5523	0.0921046	0.0921046	-0.168233	0.262659	U2A
1350	fry|Q9VT28	3.54945	0.0922159	0.0922159	-0.308596	0.262742	fry
1351	mbf1|Q9XZ03	3.54806	0.0922703	0.0922703	0.393975	0.262742	mbf1
1352	Unc-89|A8DYP0	3.54045	0.0925684	0.0925684	-0.3366	0.263395	Unc-89
1353	ND-18|Q9VWI0	3.53305	0.0928595	0.0928595	0.20567	0.264028	ND-18
1354	Fas3|Q8INX7	3.52212	0.0932915	0.0932915	-0.174804	0.265061	Fas3
1355	Tsp42El|Q7K527	3.51046	0.0937555	0.0937555	0.236228	0.266183	Tsp42El
1356	Nepl21|Q9Y136	3.50592	0.0939367	0.0939367	0.118655	0.266493	Nepl21
1357	Spn77Bb|Q9VWB4	3.50426	0.0940033	0.0940033	1.2541	0.266493	Spn77Bb
1358	GalNAc-T2|Q8MV48	3.49949	0.0941945	0.0941945	-0.128239	0.266794	GalNAc-T2
1359	alphaTub84B|P06603	3.49685	0.0943007	0.0943007	-0.104691	0.266794	alphaTub84B
1360	dia|P48608	3.49642	0.0943177	0.0943177	0.146781	0.266794	dia
1361	BcDNA:AT31406|Q9VMI2	3.49467	0.0943881	0.0943881	0.579322	0.266797	AT31406
1362	CG32920|Q9VEC8	3.49294	0.0944579	0.0944579	0.421549	0.266799	CG32920
1363	rl|P40417	3.48931	0.0946042	0.0946042	-0.271348	0.266852	rl
1364	Dmel.CG10576|Q9VRP2	3.48903	0.0946155	0.0946155	-0.135202	0.266852	CG10576
1365	Cyp309a2|P82713	3.48607	0.0947354	0.0947354	0.512869	0.266931	Cyp309a2
1366	Cul2|Q9V9R2	3.48472	0.0947897	0.0947897	-0.102079	0.266931	Cul2
1367	Acon|Q9VIE8	3.48319	0.0948518	0.0948518	-0.194916	0.266931	Acon
1368	Npc2g|Q9VA42	3.47854	0.0950402	0.0950402	0.224876	0.267266	Npc2g
1369	Nipped-B|Q7PLI2	3.47433	0.0952114	0.0952114	-0.152631	0.267552	Nipped-B
1370	Cpr57A|Q7K5J8	3.46902	0.095428	0.095428	0.379131	0.267965	Cpr57A
1371	U4-U6-60K|Q9VVI0	3.46379	0.0956418	0.0956418	0.178639	0.268271	U4-U6-60K
1372	Dmel.CG13928|Q9W0C3	3.46294	0.0956766	0.0956766	-0.296839	0.268271	CG13928
1373	aay|Q9VSY6	3.46024	0.0957873	0.0957873	0.175253	0.268386	aay
1374	Dmel.CG14969|Q95SH7	3.457	0.0959202	0.0959202	-0.207942	0.268563	CG14969
1375	Bx42|P39736	3.44897	0.0962506	0.0962506	0.31642	0.269292	Bx42
1376	Caf1|Q24572	3.44417	0.0964491	0.0964491	-0.289181	0.269458	Caf1
1377	Adgf-D|Q9VFS1	3.44312	0.0964926	0.0964926	-0.410012	0.269458	Adgf-D
1378	CG9572-RB|E8NH67	3.44245	0.0965204	0.0965204	-0.118548	0.269458	CG9572-RB
1379	dSki8|Q9XZ19	3.43629	0.0967756	0.0967756	0.287374	0.269975	dSki8
1380	rngo|Q9VXF9	3.42492	0.0972495	0.0972495	0.13076	0.271101	rngo
1381	DnaJ-1|Q24133	3.41943	0.0974794	0.0974794	-0.106304	0.271545	DnaJ-1
1382	Ubc6|P25153	3.41536	0.0976507	0.0976507	0.343245	0.271747	Ubc6
1383	CG14995-RC|F0JAM2	3.41434	0.0976935	0.0976935	-0.181701	0.271747	CG14995-RC
1384	CG2269|A1Z847	3.41216	0.0977852	0.0977852	0.439481	0.271806	CG2269
1385	Syx1A|Q24547	3.40702	0.0980019	0.0980019	-0.263475	0.272212	Syx1A
1386	Cortactin|Q9VDF4	3.40386	0.0981354	0.0981354	0.364623	0.272373	Cortactin
1387	Drp1|Q9VQE0	3.4023	0.0982016	0.0982016	-0.113183	0.272373	Drp1
1388	retinin|Q9VV36	3.40027	0.0982872	0.0982872	0.312839	0.272402	retinin
1389	sxe2|Q9VEY9	3.3987	0.0983537	0.0983537	-0.270854	0.272402	sxe2
1390	Dsp1|Q24537	3.38374	0.098991	0.098991	-0.117437	0.273635	Dsp1
1391	Dmel.CG31769|Q8SZK5	3.38015	0.0991446	0.0991446	0.40758	0.273635	CG31769
1392	Mob2|Q8IQG1	3.37858	0.0992121	0.0992121	-0.472167	0.273635	Mob2
1393	Gbs-76A|Q9VVY3	3.37768	0.0992508	0.0992508	0.26901	0.273635	Gbs-76A
1394	CG6564|Q7K0W4	3.37712	0.0992747	0.0992747	-0.401841	0.273635	CG6564
1395	Msp300|M9MSG3	3.37703	0.0992787	0.0992787	0.26387	0.273635	Msp300
1396	VhaAC39-1|Q9W4P5	3.37661	0.0992968	0.0992968	-0.265681	0.273635	VhaAC39-1
1397	Dmel.CG6683|Q9VSL0	3.37391	0.0994128	0.0994128	0.320843	0.273759	CG6683
1398	Obp56a|Q9V8Y2	3.37017	0.0995739	0.0995739	-0.30828	0.274006	Obp56a
1399	dlg1|P31007-4	3.36726	0.099699	0.099699	-0.217908	0.274119	dlg1
1400	CG14762-RA|D0Z756	3.36429	0.0998275	0.0998275	-0.311974	0.274119	CG14762-RA
1401	Cpr49Ah|A1Z8Z7	3.36283	0.0998907	0.0998907	0.264504	0.274119	Cpr49Ah
1402	Dmel.CG10413|Q9VJ75	3.36261	0.0999	0.0999	-0.310833	0.274119	CG10413
1403	eIF5B|Q9VZP5	3.35862	0.100073	0.100073	-0.107713	0.274367	eIF5B
1404	Gyg|Q9W2J6	3.35724	0.100133	0.100133	-0.506893	0.274367	Gyg
1405	Dmel.CG9590|Q9VF39	3.35038	0.100431	0.100431	0.132613	0.274746	CG9590
1406	levy|Q9W1N3	3.35013	0.100442	0.100442	0.153531	0.274746	levy
1407	Hsc70-4|P11147	3.34913	0.100486	0.100486	0.208908	0.274746	Hsc70-4
1408	Sodh-1|O97479	3.34085	0.100847	0.100847	0.459653	0.275376	Sodh-1
1409	dCCS3|Q8T0S3	3.34059	0.100859	0.100859	-0.351572	0.275376	dCCS3
1410	Mhc|P05661	3.33641	0.101042	0.101042	-0.346043	0.27568	Mhc
1411	PIP82|Q9W3E2	3.33138	0.101263	0.101263	0.0960929	0.275897	PIP82
1412	dSLC5A9|Q9W3R0	3.33134	0.101265	0.101265	-0.247872	0.275897	dSLC5A9
1413	CG5412|Q9VDL1	3.32945	0.101348	0.101348	0.176945	0.275923	CG5412
1414	AnxB11|Q9VXG4-2	3.32576	0.101511	0.101511	-0.116993	0.275923	AnxB11
1415	Rnp4F|Q9W4D2	3.32339	0.101616	0.101616	-0.156569	0.275923	Rnp4F
1416	Dmel.CG11835|Q9VPR2	3.32314	0.101627	0.101627	0.492862	0.275923	CG11835
1417	CG15303|Q9W2V2	3.3228	0.101642	0.101642	-0.261083	0.275923	CG15303
1418	sNPF|Q9VIQ0	3.32137	0.101705	0.101705	0.554622	0.275923	sNPF
1419	CG5323|Q7JVK8	3.31842	0.101836	0.101836	0.24353	0.276084	CG5323
1420	hebe|Q7K568	3.31351	0.102054	0.102054	0.414583	0.27648	hebe
1421	Dmel.CG8369|Q9VHK7	3.3104	0.102192	0.102192	0.236444	0.27666	CG8369
1422	Dmel.CG4972|Q9VKZ7	3.30152	0.102589	0.102589	-0.16273	0.277364	CG4972
1423	Coq3|E1JHN2	3.30134	0.102597	0.102597	0.297232	0.277364	Coq3
1424	Inx2|Q9V427	3.29737	0.102775	0.102775	-0.221595	0.277494	Inx2
1425	anon-37B-2|Q9VJ11	3.29705	0.102789	0.102789	-0.154798	0.277494	anon-37B-2
1426	Dmel.CG17776|Q9W513	3.29473	0.102893	0.102893	-0.649135	0.277581	CG17776
1427	Dmel.CG7453|Q9VWL3	3.29158	0.103035	0.103035	0.268468	0.277592	CG7453
1428	Dmel.CG18789|Q9I7N3	3.29143	0.103042	0.103042	-0.142283	0.277592	CG18789
1429	nudC|Q9VVA6	3.28578	0.103297	0.103297	0.0727788	0.277835	nudC
1430	Cpr72Ec|Q9VV46	3.28292	0.103426	0.103426	-0.308382	0.277835	Cpr72Ec
1431	Dmel.CG10075|Q9VRZ7	3.28189	0.103473	0.103473	-0.198878	0.277835	CG10075
1432	Prosbeta1|A0AQH0	3.28186	0.103474	0.103474	-0.29872	0.277835	Prosbeta1
1433	Pex5|O46085	3.28143	0.103493	0.103493	0.218406	0.277835	Pex5
1434	Csl4|Q9VKJ4	3.27792	0.103652	0.103652	-0.147932	0.278068	Csl4
1435	Dmel.CG10550|Q9VBS7	3.27137	0.10395	0.10395	-0.282663	0.278601	CG10550
1436	CG8446-RB|Q8SX78	3.27036	0.103996	0.103996	0.432887	0.278601	CG8446-RB
1437	Dmel.CG10562|Q961Q8	3.26804	0.104102	0.104102	0.211704	0.278617	CG10562
1438	Tdrd3|Q9VUH8	3.26706	0.104146	0.104146	0.36166	0.278617	Tdrd3
1439	Pp1alpha-96A|P48461	3.25443	0.104725	0.104725	-0.37087	0.279923	Pp1alpha-96A
1440	bel|Q9VHP0	3.25323	0.10478	0.10478	0.147128	0.279923	bel
1441	Ccp84Ab|O97059	3.24591	0.105117	0.105117	0.29262	0.280291	Ccp84Ab
1442	Vha36-1|Q9V7D2	3.24561	0.105131	0.105131	-0.246426	0.280291	Vha36-1
1443	Chchd3|Q9VA18	3.24544	0.105139	0.105139	-0.120705	0.280291	Chchd3
1444	CG3098|Q9VQI5	3.24392	0.105209	0.105209	0.103212	0.280291	CG3098
1445	Sec8|Q9VNH6	3.23932	0.105422	0.105422	-0.863646	0.280407	Sec8
1446	PI31|Q9V637	3.2387	0.105451	0.105451	0.373144	0.280407	PI31
1447	Fim|Q8IQZ7	3.23794	0.105486	0.105486	0.189708	0.280407	Fim
1448	HmgZ|Q06943	3.23668	0.105545	0.105545	0.50304	0.280407	HmgZ
1449	Dmel.CG9248|Q9VIF2	3.23281	0.105725	0.105725	-0.169784	0.280692	CG9248
1450	hoe1|Q9VR47	3.2282	0.105939	0.105939	-0.310972	0.281067	hoe1
1451	eIF3c|A1ZAX1	3.21475	0.106569	0.106569	-0.147676	0.282544	eIF3c
1452	Surf4|O18405	3.208	0.106887	0.106887	-0.143333	0.283053	Surf4
1453	axed|A4V1K1	3.20755	0.106908	0.106908	-0.20193	0.283053	axed
1454	Sep4|Q7KUX3	3.20382	0.107084	0.107084	-0.131487	0.283161	Sep4
1455	l(3)76BDr|Q9VW09	3.20236	0.107153	0.107153	-0.187402	0.283161	l(3)76BDr
1456	Dmel.CG13833|Q9VCS2	3.20201	0.10717	0.10717	0.235832	0.283161	CG13833
1457	RpS28b|Q9W334	3.19817	0.107352	0.107352	0.291566	0.283346	RpS28b
1458	Mhc|P05661-2	3.19743	0.107387	0.107387	-0.37926	0.283346	Mhc
1459	AGBE|A1Z992	3.1947	0.107517	0.107517	0.185233	0.283493	AGBE
1460	Dmel.CG3756|Q9VMX3	3.18892	0.107792	0.107792	-0.281467	0.283868	CG3756
1461	CG4928|Q9Y115	3.18862	0.107806	0.107806	-0.464269	0.283868	CG4928
1462	Galphao|P16378	3.18594	0.107934	0.107934	-0.268273	0.28401	Galphao
1463	BcDNA:RH17440|Q9W4C2	3.17669	0.108377	0.108377	-0.196351	0.284534	RH17440
1464	Dmel.CG2246|Q9VA53	3.17505	0.108456	0.108456	-0.101803	0.284534	CG2246
1465	GstS1|P41043	3.17454	0.10848	0.10848	0.510625	0.284534	GstS1
1466	Dmel.CG3689|Q0E8G6	3.17448	0.108483	0.108483	-0.395409	0.284534	CG3689
1467	CG10062|E1JGM3	3.17407	0.108503	0.108503	0.161066	0.284534	CG10062
1468	Manf|Q9XZ63	3.17235	0.108586	0.108586	0.251039	0.284558	Manf
1469	GlyT|Q9W1J0	3.16934	0.108731	0.108731	0.750719	0.284743	GlyT
1470	p47|Q7K3Z3	3.16594	0.108895	0.108895	0.359189	0.284979	p47
1471	Vps4|Q9Y162	3.161	0.109134	0.109134	0.0790428	0.28541	Vps4
1472	Mhc|M9ND95	3.15159	0.109591	0.109591	-0.566342	0.286411	Mhc
1473	gfzf|Q8INS9	3.1475	0.10979	0.10979	-0.288427	0.286737	gfzf
1474	CG8223|Q9I7K6	3.14317	0.110002	0.110002	0.367238	0.286951	CG8223
1475	RabX4|Q9VC31	3.13984	0.110166	0.110166	-0.142796	0.286951	RabX4
1476	CT10168|Q9VR44	3.13942	0.110186	0.110186	-0.22848	0.286951	CT10168
1477	M1BP|Q9VHM3	3.13849	0.110232	0.110232	-0.154768	0.286951	M1BP
1478	Ocrl|O46094	3.13731	0.11029	0.11029	-0.430673	0.286951	Ocrl
1479	Hacd2|Q9VJX8	3.1346	0.110423	0.110423	0.365577	0.286951	Hacd2
1480	mEFTs|Q9VJC7	3.13353	0.110476	0.110476	-0.389019	0.286951	mEFTs
1481	hoe2|Q9VR48	3.13235	0.110534	0.110534	-0.489059	0.286951	hoe2
1482	wrd|Q0KI58	3.13215	0.110544	0.110544	-0.0982876	0.286951	wrd
1483	Gbeta76C|P29829	3.11881	0.111203	0.111203	-0.130234	0.288468	Gbeta76C
1484	Ugt35b|Q9VGT0	3.11244	0.11152	0.11152	0.545084	0.288945	Ugt35b
1485	Dmel.CG6218|Q9VF86	3.11156	0.111564	0.111564	-0.234479	0.288945	CG6218
1486	Acp32CD|X2J5M2	3.11059	0.111612	0.111612	3.11007	0.288945	Acp32CD
1487	Dmel.CG7920|Q9VAC1	3.10146	0.112069	0.112069	0.130953	0.289931	CG7920
1488	FK506-bp1|P54397	3.09488	0.112399	0.112399	-0.223744	0.290402	FK506-bp1
1489	P5cr|Q9V3F8	3.09483	0.112401	0.112401	0.228274	0.290402	P5cr
1490	EndoG|Q7JXB9	3.09039	0.112625	0.112625	-0.10731	0.290715	EndoG
1491	Sply|Q9V7Y2	3.08846	0.112723	0.112723	-0.26628	0.290715	Sply
1492	Dmel.CG9330|Q9VW13	3.08793	0.112749	0.112749	-0.0897516	0.290715	CG9330
1493	Dmel.CG2023|Q9VNI9	3.08526	0.112885	0.112885	-0.1204	0.290869	CG2023
1494	CG40498-RF|A8Y4V5	3.08325	0.112986	0.112986	-0.132568	0.290935	CG40498-RF
1495	nompA|A1Z8J4	3.0738	0.113466	0.113466	-0.290651	0.291976	nompA
1496	Pis|Q8SX37	3.06944	0.113688	0.113688	-0.193469	0.292352	Pis
1497	RpL7|P32100	3.06521	0.113905	0.113905	0.124296	0.292714	RpL7
1498	TH1|Q24134	3.05915	0.114216	0.114216	-0.262757	0.29329	TH1
1499	trol|M9NET2	3.05786	0.114282	0.114282	-0.408258	0.29329	trol
1500	Dmel.CG7523|Q9VEH2	3.05226	0.11457	0.11457	0.241578	0.293835	CG7523
1501	pot|Q9VYS2	3.04803	0.114789	0.114789	0.334164	0.294199	pot
1502	Alg2|Q9VZU8	3.0451	0.11494	0.11494	-0.194777	0.294316	Alg2
1503	Cyp4d21|Q9VLZ7	3.04419	0.114987	0.114987	-0.224671	0.294316	Cyp4d21
1504	Sirt2|Q9I7I7	3.04201	0.115101	0.115101	-0.203275	0.294409	Sirt2
1505	kuk|Q8SX89	3.03651	0.115386	0.115386	0.22584	0.294944	kuk
1506	CG3760|Q8MMC4-2	3.02973	0.11574	0.11574	0.378019	0.295652	CG3760
1507	Dmel.CG32039|Q8IQC6	3.02589	0.115941	0.115941	-0.416953	0.295951	CG32039
1508	Dmel.CG6656|Q9VD68	3.02435	0.116021	0.116021	-0.424155	0.295951	CG6656
1509	Uba1|Q8T0L3	3.02237	0.116125	0.116125	-0.186722	0.295951	Uba1
1510	CG3364|Q7K332	3.02162	0.116165	0.116165	-0.264178	0.295951	CG3364
1511	fbp|Q9VIS3	3.0174	0.116386	0.116386	0.365383	0.296319	fbp
1512	Dhod|P32748	3.01237	0.116651	0.116651	-0.0561975	0.296797	Dhod
1513	eIF3m|Q7JVI3	3.00727	0.116921	0.116921	-0.120928	0.297287	eIF3m
1514	Sra-1|Q9VF87	2.99933	0.117343	0.117343	-0.340565	0.298162	Sra-1
1515	B52|P26686-3	2.99342	0.117657	0.117657	0.244349	0.298363	B52
1516	CC4|Q9VX35	2.99248	0.117708	0.117708	-0.21394	0.298363	CC4
1517	Dmel.CG10347|Q9VYT5	2.99213	0.117726	0.117726	0.287518	0.298363	CG10347
1518	Dmel.CG14805|Q9W550	2.9918	0.117744	0.117744	-0.52193	0.298363	CG14805
1519	ND-20|Q9VXK7	2.99057	0.11781	0.11781	-0.154388	0.298363	ND-20
1520	Taldo|Q9W1G0	2.98704	0.117998	0.117998	0.17932	0.298644	Taldo
1521	Dcr-2|A1ZAW0	2.98503	0.118106	0.118106	0.213953	0.29872	Dcr-2
1522	Mlc2|P18432	2.97827	0.11847	0.11847	0.369242	0.29922	Mlc2
1523	RPA2|Q9VIH1	2.97511	0.11864	0.11864	0.0997111	0.29922	RPA2
1524	PGRP-SD|Q9VS97	2.97315	0.118745	0.118745	0.359389	0.29922	PGRP-SD
1525	Mi-2|O97159	2.97287	0.118761	0.118761	-0.127676	0.29922	Mi-2
1526	SelD|O18373	2.97269	0.11877	0.11877	-0.0911886	0.29922	SelD
1527	Srp19|P49963	2.97254	0.118778	0.118778	0.3658	0.29922	Srp19
1528	Fer2LCH|Q9VA83	2.97125	0.118848	0.118848	0.414277	0.29922	Fer2LCH
1529	Marc|A1Z803	2.96511	0.119181	0.119181	-0.262798	0.299713	Marc
1530	Pdp|Q9W3Q1	2.96279	0.119307	0.119307	-0.343995	0.299713	Pdp
1531	Dmel.CG17127|Q9VKQ2	2.96208	0.119345	0.119345	-0.443768	0.299713	CG17127
1532	CG17691|Q7PLE6	2.9619	0.119355	0.119355	0.146618	0.299713	CG17691
1533	ND-49|Q9V4E0	2.95594	0.11968	0.11968	-0.308778	0.2999	ND-49
1534	Dmel.CG7724|Q9VVE3	2.95593	0.11968	0.11968	0.435261	0.2999	CG7724
1535	CG9812|Q7KVI9	2.95591	0.119681	0.119681	-0.448252	0.2999	CG9812
1536	CG17765|Q7K2L7	2.9548	0.119742	0.119742	0.44216	0.2999	CG17765
1537	eIF3j|Q7K550	2.95054	0.119975	0.119975	0.24484	0.300288	eIF3j
1538	TRAM|Q9W5C2	2.94273	0.120403	0.120403	0.326092	0.301165	TRAM
1539	VGlut|Q9VQC0	2.93472	0.120844	0.120844	-0.335181	0.302002	VGlut
1540	FBpp0072995|B7Z0B2	2.93241	0.120972	0.120972	-0.169874	0.302002	FBpp0072995
1541	cold|Q9VPR7	2.93131	0.121033	0.121033	-0.23665	0.302002	cold
1542	CG33108|Q9VCE8	2.93062	0.121071	0.121071	-0.176799	0.302002	CG33108
1543	gammaSnap2|Q9VH25	2.92955	0.12113	0.12113	-0.142127	0.302002	gammaSnap2
1544	Nop60B|O44081	2.92439	0.121417	0.121417	-0.151812	0.302328	Nop60B
1545	uzip|P10379	2.92436	0.121419	0.121419	-0.122935	0.302328	uzip
1546	tral|Q9VTZ0	2.91744	0.121804	0.121804	0.242761	0.302955	tral
1547	LPCAT|Q0KHU5	2.91701	0.121828	0.121828	-0.254352	0.302955	LPCAT
1548	CHOp24|Q9W4K0	2.91106	0.122161	0.122161	-0.26759	0.303014	CHOp24
1549	Dmel.CG40470|Q7PLV6	2.91104	0.122162	0.122162	-0.324945	0.303014	CG40470
1550	Cyp313a1|Q9VFJ0	2.91024	0.122206	0.122206	-0.178626	0.303014	Cyp313a1
1551	gammaSnap1|Q9U6R9	2.90972	0.122236	0.122236	-0.188233	0.303014	gammaSnap1
1552	bug|Q7JXE1	2.90955	0.122245	0.122245	0.190281	0.303014	bug
1553	CG8736|Q8MYV9	2.90656	0.122413	0.122413	0.342714	0.303169	CG8736
1554	Aladin|Q9W351	2.90495	0.122503	0.122503	-0.161863	0.303169	Aladin
1555	Rh4|P08255	2.90413	0.12255	0.12255	-0.408176	0.303169	Rh4
1556	Plc21C|P25455	2.90282	0.122623	0.122623	-0.136094	0.303169	Plc21C
1557	lark|Q94901	2.89764	0.122915	0.122915	-0.191395	0.303598	lark
1558	Pgi|P52029	2.89695	0.122954	0.122954	0.109362	0.303598	Pgi
1559	slmb|Q9VDE3	2.89025	0.123334	0.123334	-0.15277	0.304201	slmb
1560	CG7137|Q7K2B0	2.88934	0.123385	0.123385	-0.190251	0.304201	CG7137
1561	I-2|Q9V3C7	2.88769	0.123479	0.123479	0.279527	0.304201	I-2
1562	Clic|Q9VY78	2.88705	0.123515	0.123515	-0.152275	0.304201	Clic
1563	eIF3h|Q9U9Q4	2.88093	0.123864	0.123864	-0.216372	0.304687	eIF3h
1564	Gs1l|E2QCN9	2.88081	0.123871	0.123871	0.150221	0.304687	Gs1l
1565	CG2736|Q9W0X1	2.87371	0.124276	0.124276	0.147644	0.305489	CG2736
1566	CG5174-RA|A1ZB80	2.86792	0.124608	0.124608	0.183983	0.305944	CG5174-RA
1567	papi|Q9VQ91	2.86771	0.12462	0.12462	0.158313	0.305944	papi
1568	Hmgs|Q7K4Q9	2.8594	0.125099	0.125099	-0.171481	0.306923	Hmgs
1569	Tsp66E|Q9V3E5	2.85583	0.125306	0.125306	-0.241845	0.307234	Tsp66E
1570	Dmel.CG34120|E2QD66	2.85252	0.125497	0.125497	-0.166156	0.307434	CG34120
1571	PMCA|Q9V4C7	2.85104	0.125583	0.125583	-0.302443	0.307434	PMCA
1572	Rrp42|Q29QQ9	2.84896	0.125704	0.125704	-0.137006	0.307434	Rrp42
1573	bnb|P29746	2.84892	0.125707	0.125707	0.370892	0.307434	bnb
1574	how|O01367	2.84458	0.125959	0.125959	-0.140336	0.307856	how
1575	Phb2|Q0E924	2.8391	0.126279	0.126279	-0.209171	0.308441	Phb2
1576	Dmel.CG17027|Q9VUW4	2.83693	0.126406	0.126406	-0.201036	0.308442	CG17027
1577	CG4787|E1JJ00	2.83635	0.12644	0.12644	0.26826	0.308442	CG4787
1578	Synd|A0A0B4KH28	2.83425	0.126563	0.126563	-0.174328	0.308546	Synd
1579	Rac2|P48554	2.81932	0.127442	0.127442	-0.318071	0.310494	Rac2
1580	Cpr65Av|Q8I0P8	2.81022	0.127982	0.127982	0.525763	0.311611	Cpr65Av
1581	CG10517|Q8IPU1	2.80886	0.128063	0.128063	-0.456728	0.311611	CG10517
1582	ND-B18|Q9VXZ0	2.8009	0.128538	0.128538	-0.196052	0.31257	ND-B18
1583	Naa15-16|Q9VWI2	2.79488	0.128899	0.128899	-0.0981753	0.313249	Naa15-16
1584	Had2|Q5U1B0	2.79268	0.129031	0.129031	-0.257699	0.313372	Had2
1585	e(r)|Q24337	2.79079	0.129145	0.129145	0.500813	0.313451	e(r)
1586	Scamp|Q9VXV6	2.78561	0.129457	0.129457	-0.166482	0.314011	Scamp
1587	Dmel.CG32109|Q9VU04	2.7797	0.129814	0.129814	0.205211	0.31458	CG32109
1588	Pfdn2|Q9VTE5	2.77903	0.129855	0.129855	0.297364	0.31458	Pfdn2
1589	g|P54362	2.77478	0.130113	0.130113	-0.166536	0.314749	g
1590	LCAD|Q9VMD7	2.77424	0.130146	0.130146	0.329081	0.314749	LCAD
1591	Nedd4|Q9VVI3	2.77297	0.130223	0.130223	0.257618	0.314749	Nedd4
1592	GstE2|Q7JYZ9	2.77249	0.130252	0.130252	-0.256665	0.314749	GstE2
1593	CG14701|Q9VGQ9	2.76925	0.13045	0.13045	0.30859	0.315028	CG14701
1594	CG8963|Q7K581	2.76359	0.130795	0.130795	-0.0950542	0.315665	CG8963
1595	Dmel.CG13365|Q9W5E7	2.76204	0.13089	0.13089	0.256735	0.315696	CG13365
1596	Pdhb|Q7K5K3	2.75715	0.13119	0.13119	-0.140434	0.31622	Pdhb
1597	scaf|Q7K5M0	2.75332	0.131426	0.131426	-0.851633	0.316522	scaf
1598	Dmel.CG5397|Q9VPZ5	2.75244	0.13148	0.13148	0.315593	0.316522	CG5397
1599	Dmel.CG34247|Q6IL43	2.7501	0.131624	0.131624	-0.370017	0.316671	CG34247
1600	CG11200|Q7K0F7	2.7396	0.132274	0.132274	-0.297601	0.318036	CG11200
1601	Ranbp9|Q9VGP4	2.73714	0.132427	0.132427	0.0853985	0.318056	Ranbp9
1602	P5CDh1|Q9VNX4	2.7368	0.132448	0.132448	-0.190255	0.318056	P5CDh1
1603	Mal-A5|Q5U124	2.73442	0.132596	0.132596	-0.124018	0.318214	Mal-A5
1604	FK506-bp2|P48375	2.7265	0.13309	0.13309	0.613352	0.318964	FK506-bp2
1605	FKBP59|Q9VL78	2.72612	0.133114	0.133114	0.0955218	0.318964	FKBP59
1606	BcDNA.LD34475|Q9U4F8	2.72517	0.133174	0.133174	-0.171645	0.318964	BcDNA.LD34475
1607	grass|Q86PB3	2.7241	0.13324	0.13324	0.287394	0.318964	grass
1608	Scp2|O16158	2.71982	0.13351	0.13351	-0.21631	0.31941	Scp2
1609	CG30491|Q7JUS1	2.71671	0.133705	0.133705	-0.16882	0.319572	CG30491
1610	tws|P36872	2.71603	0.133748	0.133748	-0.0776707	0.319572	tws
1611	#4E-T|Q8IH18	2.7144	0.13385	0.13385	-0.439676	0.319572	4E-T
1612	Rpn7|Q9V3G7	2.71145	0.134037	0.134037	-0.236329	0.319572	Rpn7
1613	GABA-B-R2|Q9Y133	2.70937	0.134168	0.134168	-0.205656	0.319572	GABA-B-R2
1614	prom|B7YZQ3	2.70895	0.134194	0.134194	-0.330193	0.319572	prom
1615	alpha-Est5|Q95U30	2.70888	0.134199	0.134199	0.100749	0.319572	alpha-Est5
1616	KFase|Q9VMC9	2.7082	0.134242	0.134242	-0.103969	0.319572	KFase
1617	Kap-alpha3|Q9V455	2.6986	0.134851	0.134851	-0.239662	0.320652	Kap-alpha3
1618	Dmel.CG7956|Q9VD98	2.69843	0.134862	0.134862	-0.146602	0.320652	CG7956
1619	Cpr62Bc|Q9W077	2.69451	0.135112	0.135112	0.206279	0.321047	Cpr62Bc
1620	SkpA|O77430	2.69085	0.135346	0.135346	0.13849	0.321293	SkpA
1621	eIF3i|O02195	2.69028	0.135382	0.135382	0.0799471	0.321293	eIF3i
1622	eIF3d1|Q9VCK0	2.68679	0.135606	0.135606	-0.0508696	0.321438	eIF3d1
1623	Dmel.CG7214|Q9VLY1	2.68519	0.135709	0.135709	0.425333	0.321438	CG7214
1624	CG7708|Q9VE46	2.68422	0.135771	0.135771	-0.150759	0.321438	CG7708
1625	Cpr100A|Q9VA32	2.6834	0.135824	0.135824	0.216234	0.321438	Cpr100A
1626	Nep3|Q9W5Y0	2.68281	0.135861	0.135861	0.387573	0.321438	Nep3
1627	foxo|Q95V55	2.6815	0.135946	0.135946	0.461244	0.32144	foxo
1628	Dmel.CG16986|Q9VZZ5	2.67617	0.136289	0.136289	0.356941	0.322054	CG16986
1629	betaggt-II|Q9XZ68	2.66987	0.136696	0.136696	-0.136871	0.322818	betaggt-II
1630	Ccp84Ae|O97062	2.659	0.137403	0.137403	0.303357	0.324147	Ccp84Ae
1631	CG9394|Q9W2L6	2.65862	0.137428	0.137428	-0.0630154	0.324147	CG9394
1632	Acbp1|Q9VLS4	2.65611	0.137592	0.137592	0.393087	0.324335	Acbp1
1633	mRRF1|Q9VSW4	2.65345	0.137766	0.137766	0.206376	0.324547	mRRF1
1634	aPKC|A1Z9X0	2.64584	0.138265	0.138265	-0.557707	0.325229	aPKC
1635	CG1513-RA|A1Z814	2.64298	0.138453	0.138453	-0.279714	0.325229	CG1513-RA
1636	tsu|Q9V535	2.64254	0.138482	0.138482	-0.279158	0.325229	tsu
1637	RpS27A|P15357	2.64241	0.138491	0.138491	0.271929	0.325229	RpS27A
1638	Rpn1|Q9VW54	2.6415	0.138551	0.138551	-0.255919	0.325229	Rpn1
1639	SMC3|Q9VXE9	2.64132	0.138563	0.138563	-0.178517	0.325229	SMC3
1640	Not1|A8DY81	2.63727	0.13883	0.13883	-0.234215	0.325548	Not1
1641	Dmel.CG5149|Q9VM22	2.6367	0.138868	0.138868	0.18592	0.325548	CG5149
1642	wap|Q9VR53	2.63531	0.13896	0.13896	-0.133054	0.325565	wap
1643	CarT|Q9VIK2	2.63118	0.139234	0.139234	-0.188995	0.326008	CarT
1644	Dmel.CG14712|Q9VGL0	2.62956	0.139341	0.139341	0.472971	0.32606	CG14712
1645	RpS16|Q9W237	2.62581	0.13959	0.13959	-0.244455	0.326164	RpS16
1646	CG8888|Q7K3N4	2.62514	0.139635	0.139635	-0.352705	0.326164	CG8888
1647	eIF3k|Q9W2D9	2.62466	0.139667	0.139667	-0.274626	0.326164	eIF3k
1648	CG8192-RA|A1ZA23	2.62186	0.139854	0.139854	-0.153497	0.326164	CG8192-RA
1649	TpnC73F|P47949	2.62124	0.139895	0.139895	0.487037	0.326164	TpnC73F
1650	Dmel.CG17734|Q9VGQ2	2.62112	0.139903	0.139903	-0.168394	0.326164	CG17734
1651	Dmel.CG5608|Q9VG59	2.61903	0.140042	0.140042	-0.253551	0.326164	CG5608
1652	nocte|Q9W2U7	2.61872	0.140063	0.140063	0.392648	0.326164	nocte
1653	Gclc|Q9W3K5	2.61665	0.140202	0.140202	0.0812029	0.326183	Gclc
1654	HmgD|Q05783	2.61498	0.140314	0.140314	0.501697	0.326183	HmgD
1655	Dmel.CG10226|M9PEB5	2.6148	0.140326	0.140326	-0.223881	0.326183	CG10226
1656	Hexo2|Q9W3C4	2.61352	0.140411	0.140411	-0.210991	0.326185	Hexo2
1657	tho2|Q9VQ76	2.61093	0.140585	0.140585	-0.259558	0.326238	tho2
1658	Nup93-2|Q9VFE7	2.6102	0.140634	0.140634	-0.131659	0.326238	Nup93-2
1659	Psn|O02194	2.6094	0.140688	0.140688	-0.234488	0.326238	Psn
1660	Rab3|P25228	2.60787	0.140791	0.140791	0.0906618	0.326279	Rab3
1661	Dmel.CG1213|Q7JVN6	2.60319	0.141107	0.141107	-0.234552	0.326814	CG1213
1662	mgl|A8JTM7	2.60002	0.141321	0.141321	-0.123813	0.327113	mgl
1663	Dmel.CG18302|Q9VKT7	2.59108	0.141928	0.141928	0.202211	0.32832	CG18302
1664	Lmpt|M9MRX0	2.58134	0.142592	0.142592	0.215104	0.329659	Lmpt
1665	CG8306|Q960W6	2.57825	0.142804	0.142804	0.178655	0.32995	CG8306
1666	Tbc1d15-17|Q9VPL5	2.57589	0.142966	0.142966	-0.101766	0.330126	Tbc1d15-17
1667	dPPM1L|Q9XZ28	2.57049	0.143337	0.143337	-0.197257	0.330616	dPPM1L
1668	Gbp2|Q7K533	2.56944	0.14341	0.14341	0.379035	0.330616	Gbp2
1669	Dmel.CG43092|A0A0B4K7N7	2.56906	0.143436	0.143436	0.490665	0.330616	CG43092
1670	GM130|Q9W289	2.5613	0.143973	0.143973	0.171716	0.331624	GM130
1671	obst-E|Q8T0V6	2.56024	0.144046	0.144046	0.217821	0.331624	obst-E
1672	CG5707-RA|D5SHT6	2.55411	0.144472	0.144472	-0.282991	0.332407	CG5707-RA
1673	Dmel.CG12024|Q8SZU6	2.54755	0.14493	0.14493	0.242594	0.333066	CG12024
1674	Dmel.CG40045|Q8SYG3	2.54648	0.145005	0.145005	-0.388203	0.333066	CG40045
1675	CtBP|O46036	2.54629	0.145018	0.145018	-0.337025	0.333066	CtBP
1676	GCC185|Q9VGE4	2.54089	0.145396	0.145396	0.788057	0.333723	GCC185
1677	Vha55|P31409	2.53973	0.145478	0.145478	-0.192676	0.333723	Vha55
1678	DmCG6512|Q8T4G5	2.53075	0.146111	0.146111	-0.0984951	0.334975	DmCG6512
1679	Dmel.CG17029|Q9VUW2	2.52733	0.146352	0.146352	-0.126038	0.335329	CG17029
1680	Dmel.CG14630|Q9W5B5	2.52489	0.146525	0.146525	0.121065	0.335525	CG14630
1681	Flo1|O61491	2.52235	0.146706	0.146706	-0.39961	0.335611	Flo1
1682	Gmer|Q9W1X8	2.52191	0.146737	0.146737	0.250402	0.335611	Gmer
1683	CtBP|A0A0B4KFT4	2.51837	0.146989	0.146989	-0.203801	0.33583	CtBP
1684	PIG-B|Q9VZM5	2.51714	0.147076	0.147076	-0.547714	0.33583	PIG-B
1685	ArfGAP3|Q9VNS2	2.51688	0.147095	0.147095	0.151896	0.33583	ArfGAP3
1686	BcDNA:RE55111|Q9VFN9	2.51469	0.147251	0.147251	0.341588	0.335988	RE55111
1687	nAChRbeta1|P04755	2.50656	0.147833	0.147833	-0.514792	0.336979	nAChRbeta1
1688	Dmel.CG5886|Q9VBL3	2.50617	0.147861	0.147861	0.408739	0.336979	CG5886
1689	fne|Q9VYI0	2.5046	0.147974	0.147974	-0.116487	0.337036	fne
1690	FOHSDR|Q9VDC0	2.50331	0.148066	0.148066	-0.259946	0.337048	FOHSDR
1691	Sh3beta|M9MSK4	2.49775	0.148467	0.148467	-0.574371	0.337761	Sh3beta
1692	cyp33|Q9V3G3	2.49135	0.14893	0.14893	0.2134	0.338613	cyp33
1693	e|Q9VDC6	2.48977	0.149044	0.149044	-0.0900164	0.338673	e
1694	tnc|D0UGE6	2.48375	0.149481	0.149481	0.33949	0.33941	tnc
1695	Fs(2)Ket|O18388	2.48288	0.149545	0.149545	-0.332815	0.33941	Fs(2)Ket
1696	Vha13|Q9XZH6	2.48019	0.149741	0.149741	0.400247	0.339427	Vha13
1697	x16|Q9V3V0	2.47934	0.149803	0.149803	0.223355	0.339427	x16
1698	CG1358-RB|Q7K1D7	2.47915	0.149817	0.149817	-0.172797	0.339427	CG1358-RB
1699	obst-B|Q9Y156	2.47411	0.150186	0.150186	-0.312656	0.340061	obst-B
1700	Dmel.CG34417|M9PGT0	2.47089	0.150422	0.150422	0.121138	0.340396	CG34417
1701	Moca-cyp|Q9VAW1	2.46581	0.150795	0.150795	-0.180682	0.340866	Moca-cyp
1702	cype|Q9VMS1	2.46565	0.150807	0.150807	-0.279198	0.340866	cype
1703	alpha-Est2|Q961N0	2.45962	0.151252	0.151252	0.147325	0.341556	alpha-Est2
1704	CG13604|Q9VCE9	2.45911	0.15129	0.15129	0.135038	0.341556	CG13604
1705	Ykt6|Q9W3M8	2.4565	0.151483	0.151483	-0.137706	0.341791	Ykt6
1706	Dmel.CG5791|Q9VD48	2.45491	0.1516	0.1516	0.545179	0.341856	CG5791
1707	Hasp|B7YZX0	2.44804	0.152111	0.152111	0.194317	0.342807	Hasp
1708	BcDNA:RH51268|Q9VW17	2.4434	0.152457	0.152457	0.145484	0.343385	RH51268
1709	ArfGAP1|Q9VTX5	2.44059	0.152667	0.152667	-0.292291	0.343657	ArfGAP1
1710	unk|Q86B79	2.43523	0.153069	0.153069	0.186032	0.34436	unk
1711	Dmel.CG7600|Q9XZ12	2.43008	0.153456	0.153456	0.163917	0.344695	CG7600
1712	Dmel.CG4119|Q9V3Y5	2.42981	0.153477	0.153477	0.175424	0.344695	CG4119
1713	nsr|Q9W224	2.42968	0.153486	0.153486	-0.0952218	0.344695	nsr
1714	alpha-Spec|P13395	2.42811	0.153605	0.153605	-0.152208	0.34476	alpha-Spec
1715	RpL6|Q9V9W3	2.42179	0.154083	0.154083	0.134533	0.34563	RpL6
1716	Dmel.CG43093|A0A0B4K6X5	2.41898	0.154296	0.154296	0.555118	0.345802	CG43093
1717	cer|A1ZBK7	2.41841	0.154339	0.154339	-0.317111	0.345802	cer
1718	Tao|Q0KHQ5	2.41537	0.15457	0.15457	-0.378965	0.346118	Tao
1719	Mpi|Q9VH77	2.41415	0.154663	0.154663	0.0541901	0.346124	Mpi
1720	dpy|M9NCR4	2.41034	0.154953	0.154953	-0.130352	0.346571	dpy
1721	mRpS16|Q9V6Y3	2.40845	0.155097	0.155097	-0.526821	0.346693	mRpS16
1722	Snmp1|Q9VDD3	2.40586	0.155295	0.155295	-0.326347	0.346854	Snmp1
1723	OtopLa|M9PJ56	2.40515	0.155349	0.155349	-0.213244	0.346854	OtopLa
1724	ash2|Q94545	2.39783	0.155911	0.155911	-0.176051	0.347906	ash2
1725	CG4692|Q9W141	2.39558	0.156085	0.156085	-0.205461	0.348092	CG4692
1726	CG1354|Q8SWU7	2.38955	0.15655	0.15655	0.106147	0.348927	CG1354
1727	BcDNA:GH10229|Q9Y114	2.38183	0.157149	0.157149	-0.171655	0.350035	GH10229
1728	Dip-C|Q9VG79	2.38006	0.157287	0.157287	0.0936971	0.350035	Dip-C
1729	Ddc|P05031	2.37834	0.15742	0.15742	-0.238017	0.350035	Ddc
1730	Dmel.CG10237|Q9I7M3	2.37723	0.157506	0.157506	-0.556437	0.350035	CG10237
1731	DmRH19|Q9VJ74	2.37626	0.157582	0.157582	-0.27739	0.350035	DmRH19
1732	Dmel.CG18542|Q9I7K4	2.37612	0.157593	0.157593	0.227668	0.350035	CG18542
1733	TwdlT|Q9VB86	2.37483	0.157694	0.157694	-0.554842	0.350057	TwdlT
1734	mTTF|Q9V3F3	2.36271	0.158644	0.158644	0.257521	0.351963	mTTF
1735	Mes-4|Q8MT36	2.35713	0.159084	0.159084	0.549094	0.352669	Mes-4
1736	Obp69a|P54191	2.35635	0.159146	0.159146	-0.383751	0.352669	Obp69a
1737	Dmel.CG5867|Q9Y143	2.35384	0.159344	0.159344	0.0970806	0.352731	CG5867
1738	snama|Q9XZ21	2.35367	0.159357	0.159357	0.30531	0.352731	snama
1739	CG33672-RA|A1Z933	2.34917	0.159715	0.159715	0.23946	0.353039	CG33672-RA
1740	Drsl4|Q8IRD6	2.34896	0.159731	0.159731	-0.430632	0.353039	Drsl4
1741	RpL18A|P41093	2.34845	0.159771	0.159771	-0.401941	0.353039	RpL18A
1742	anon-74EFa|Q9VVJ0	2.34676	0.159906	0.159906	0.240081	0.353049	anon-74EFa
1743	Dmel.CG7903|A0A0B4KI59	2.34608	0.15996	0.15996	-0.112834	0.353049	CG7903
1744	tzn|Q9VPB3	2.34267	0.160232	0.160232	0.195902	0.353447	tzn
1745	PIP5K59B|Q0E8Y1	2.33502	0.160843	0.160843	-0.0856654	0.354593	PIP5K59B
1746	Dmel.CG6067|Q9W452	2.32199	0.161892	0.161892	-0.673584	0.356699	CG6067
1747	Dmel.CG16772|Q9VIQ6	2.31976	0.162072	0.162072	0.426612	0.356893	CG16772
1748	Rpt3|Q9V405	2.31411	0.16253	0.16253	0.129246	0.357641	Rpt3
1749	Dmel.CG9684|Q9VHR5	2.31328	0.162598	0.162598	0.252036	0.357641	CG9684
1750	Dmel.CG7265|Q9VFE9	2.31035	0.162836	0.162836	0.206777	0.35796	CG7265
1751	alpha-KGDHC|Q9VGQ1	2.30767	0.163055	0.163055	-0.163	0.358237	alpha-KGDHC
1752	STUB1|Q9XYW6	2.30649	0.163151	0.163151	0.120685	0.358243	STUB1
1753	Sf3b2|Q9VQK7	2.30244	0.163482	0.163482	0.181177	0.358659	Sf3b2
1754	PMCA|E6EK18	2.30131	0.163575	0.163575	-0.203213	0.358659	PMCA
1755	Dmel.CG13060|Q9VV30	2.30075	0.16362	0.16362	0.401115	0.358659	CG13060
1756	Phm|O01404	2.29882	0.163779	0.163779	0.211429	0.358803	Phm
1757	Usp39|Q9VWP1	2.29637	0.16398	0.16398	-0.138919	0.359039	Usp39
1758	Tnpo|Q9VRV8	2.29513	0.164082	0.164082	-0.171266	0.359058	Tnpo
1759	#128up|P32234	2.29133	0.164395	0.164395	-0.0762222	0.359338	128up
1760	lost|Q9VN21	2.2913	0.164397	0.164397	-0.119319	0.359338	lost
1761	CG16935|Q9V6U9	2.2892	0.16457	0.16457	0.0656866	0.359513	CG16935
1762	CanB|P48451	2.28729	0.164729	0.164729	0.129925	0.359654	CanB
1763	fliI|Q24020	2.28358	0.165036	0.165036	-0.17641	0.359839	fliI
1764	CG40228|Q8MQI6	2.28293	0.165089	0.165089	0.253147	0.359839	CG40228
1765	Dmel.CG13667|Q9VSJ5	2.28154	0.165205	0.165205	0.281754	0.359839	CG13667
1766	BcDNA:GH08420|Q9Y122	2.28128	0.165226	0.165226	0.12933	0.359839	GH08420
1767	Dmel.CG11752|Q9VZ01	2.28029	0.165308	0.165308	0.201422	0.359839	CG11752
1768	Dpck|Q9VI57	2.2795	0.165374	0.165374	-0.197941	0.359839	Dpck
1769	DCTN3-p24|Q9W1V8	2.2776	0.165533	0.165533	0.200082	0.35998	DCTN3-p24
1770	Wsck|P83097	2.27293	0.165922	0.165922	0.208898	0.360622	Wsck
1771	RpL36|P49630	2.2655	0.166544	0.166544	0.0725118	0.36177	RpL36
1772	ND-51|Q9VMI3	2.26188	0.166848	0.166848	-0.220127	0.362226	ND-51
1773	Mo25|P91891	2.25904	0.167087	0.167087	-0.273637	0.362493	Mo25
1774	Idgf2|Q9V3D4	2.25818	0.167159	0.167159	0.204884	0.362493	Idgf2
1775	nrv3|M9PDX8	2.25649	0.167302	0.167302	-0.742956	0.362539	nrv3
1776	CG33097|A0A0B4KFB8	2.25569	0.167369	0.167369	-0.387701	0.362539	CG33097
1777	CHORD|Q9VCC0	2.24819	0.168004	0.168004	0.261122	0.363446	CHORD
1778	Ubc7|Q9VXE8	2.24749	0.168063	0.168063	-0.0774826	0.363446	Ubc7
1779	Yp3|P06607	2.2474	0.168071	0.168071	0.387397	0.363446	Yp3
1780	alpha-Man-IIb|Q9VF33	2.24124	0.168596	0.168596	-0.173917	0.36423	alpha-Man-IIb
1781	mRpS17|Q9W199	2.24091	0.168623	0.168623	-0.3856	0.36423	mRpS17
1782	nwk|Q9VSU8	2.23608	0.169036	0.169036	-0.149639	0.364891	nwk
1783	AOX3|Q9VF51	2.23408	0.169207	0.169207	0.11163	0.364891	AOX3
1784	Ork1|Q94526	2.23279	0.169318	0.169318	-0.21151	0.364891	Ork1
1785	CG6491|Q7K1H0	2.23225	0.169365	0.169365	-0.226045	0.364891	CG6491
1786	Snap29|Q9W1I8	2.23179	0.169404	0.169404	0.185927	0.364891	Snap29
1787	CG10517|Q961L8	2.23028	0.169533	0.169533	-0.213845	0.364966	CG10517
1788	Prosalpha5|Q95083	2.22407	0.170068	0.170068	-0.207289	0.365772	Prosalpha5
1789	CG1598|Q7JWD3	2.22373	0.170098	0.170098	-0.361091	0.365772	CG1598
1790	DmRH27|Q9VTC1	2.22107	0.170327	0.170327	-0.122939	0.36606	DmRH27
1791	Pdha|Q9W4H6	2.21648	0.170725	0.170725	-0.220724	0.36671	Pdha
1792	GCS1|Q9VZ04	2.21438	0.170906	0.170906	-0.159476	0.366895	GCS1
1793	raptor|Q9W437	2.20936	0.171343	0.171343	-0.148992	0.367627	raptor
1794	Fas1|A8JR25	2.20523	0.171703	0.171703	-0.882606	0.368196	Fas1
1795	Dmel.CG5676|Q9VL16	2.20027	0.172137	0.172137	-0.117256	0.36876	CG5676
1796	Myo31DF|Q23978	2.19964	0.172193	0.172193	0.345035	0.36876	Myo31DF
1797	Dmel.CG1578|Q8MRI4	2.19893	0.172254	0.172254	0.162179	0.36876	CG1578
1798	koi|A1Z6Q0	2.19543	0.172562	0.172562	-0.0524752	0.369213	koi
1799	Dmel.CG3040|Q9W3T9	2.19221	0.172845	0.172845	-0.465781	0.369614	CG3040
1800	trc|Q9NBK5	2.18852	0.173171	0.173171	-0.0692026	0.370078	trc
1801	CG18358|Q9VXC1	2.18648	0.173351	0.173351	0.180482	0.370078	CG18358
1802	Sh3beta|M9MRQ6	2.18579	0.173412	0.173412	0.228485	0.370078	Sh3beta
1803	Rab10|O15971	2.18484	0.173497	0.173497	-0.365644	0.370078	Rab10
1804	CG6693|Q9VGR7	2.18422	0.173551	0.173551	0.113088	0.370078	CG6693
1805	sls|M9PDZ9	2.1825	0.173704	0.173704	-0.224217	0.370078	sls
1806	Cpr66Cb|Q9VSH7	2.18118	0.173821	0.173821	-0.265628	0.370078	Cpr66Cb
1807	betaCOP|P45437	2.18034	0.173895	0.173895	-0.139808	0.370078	betaCOP
1808	Spn77Bc|Q9VPH9	2.17997	0.173928	0.173928	0.8898	0.370078	Spn77Bc
1809	vnc|Q9VT75	2.17556	0.174321	0.174321	0.189231	0.370708	vnc
1810	CG8468|Q7K1L4	2.1664	0.17514	0.17514	0.418664	0.372244	CG8468
1811	Mvd|Q9VXQ3	2.16141	0.175588	0.175588	-0.144573	0.372913	Mvd
1812	Dap160|M9PDC7	2.16074	0.175648	0.175648	-0.224213	0.372913	Dap160
1813	ninaC|P10676-2	2.15395	0.17626	0.17626	0.595321	0.37385	ninaC
1814	CG3270-RA|A1Z6N5	2.15369	0.176284	0.176284	-0.202675	0.37385	CG3270-RA
1815	Arpc1|O97182	2.15093	0.176534	0.176534	-0.101597	0.374174	Arpc1
1816	bol|Q24207	2.14602	0.17698	0.17698	0.185039	0.374912	bol
1817	Dhit|Q8T017	2.14318	0.177238	0.177238	-0.204732	0.375253	Dhit
1818	CkIIbeta|P08182	2.13801	0.17771	0.17771	-0.0659695	0.376046	CkIIbeta
1819	Dmel.CG5191|Q9I7I6	2.13038	0.178409	0.178409	-0.145027	0.377163	CG5191
1820	Dmel.CG1309|Q9VZF1	2.12997	0.178447	0.178447	-0.135069	0.377163	CG1309
1821	rho-4|Q9VYW6	2.12904	0.178533	0.178533	-0.105753	0.377163	rho-4
1822	Rpb4|Q9VEA5	2.12172	0.179208	0.179208	0.272313	0.378231	Rpb4
1823	CG3663|Q9W127	2.12143	0.179235	0.179235	0.210841	0.378231	CG3663
1824	CG45076|B9EQU5	2.11819	0.179534	0.179534	-0.246098	0.378656	CG45076
1825	ttm50|Q9W4V8	2.11337	0.179982	0.179982	0.211016	0.378935	ttm50
1826	Itp-r83A|P29993	2.11337	0.179982	0.179982	-0.162736	0.378935	Itp-r83A
1827	SRm160|Q9VU43	2.11259	0.180055	0.180055	0.236677	0.378935	SRm160
1828	Lmpt|Q9VVB8	2.11238	0.180074	0.180074	-0.60871	0.378935	Lmpt
1829	Dmel.CG6707|Q9VT69	2.11142	0.180164	0.180164	0.144505	0.378935	CG6707
1830	orb2|Q9VSR3	2.11041	0.180257	0.180257	0.144102	0.378935	orb2
1831	Sccpdh1|Q9VN86	2.10842	0.180443	0.180443	-0.333164	0.379117	Sccpdh1
1832	SP2637|Q8MSD1	2.10437	0.180821	0.180821	0.0548209	0.379613	SP2637
1833	RhoGAP100F|Q9V9S7	2.10378	0.180876	0.180876	-0.1256	0.379613	RhoGAP100F
1834	alpha-Man-IIa|Q24451	2.10143	0.181097	0.181097	-0.345934	0.379869	alpha-Man-IIa
1835	CG13660|Q8IMT3	2.09884	0.181339	0.181339	-0.135867	0.38017	CG13660
1836	Lcp65Ac|P92181	2.09498	0.181703	0.181703	0.346436	0.380724	Lcp65Ac
1837	Rm62|P19109	2.08856	0.182308	0.182308	-0.052079	0.381785	Rm62
1838	Gie|Q9VHV5	2.0832	0.182816	0.182816	0.133455	0.382269	Gie
1839	CG8298|Q7JY99	2.08152	0.182976	0.182976	-0.133218	0.382269	CG8298
1840	Dmel.CG11980|Q8INP9	2.08092	0.183033	0.183033	-0.174304	0.382269	CG11980
1841	CSN6|Q9VCY3	2.08063	0.18306	0.18306	0.0761478	0.382269	CSN6
1842	Skeletor|Q9GPJ1	2.08047	0.183075	0.183075	-0.288669	0.382269	Skeletor
1843	Membrin|Q9VRL2	2.07984	0.183135	0.183135	-0.434873	0.382269	Membrin
1844	Ccdc56|P0DKM0	2.07845	0.183268	0.183268	0.439922	0.382338	Ccdc56
1845	TpnC47D|P47948	2.07331	0.183758	0.183758	0.296588	0.383153	TpnC47D
1846	Dmel.CG1774|Q9V9W4	2.06957	0.184116	0.184116	0.111279	0.383691	CG1774
1847	Dmel.CG6638|Q9VSL9	2.06719	0.184345	0.184345	0.0856297	0.383914	CG6638
1848	Eno|P15007	2.06638	0.184423	0.184423	0.192305	0.383914	Eno
1849	tutl|Q967D7	2.06095	0.184945	0.184945	-0.143912	0.384626	tutl
1850	Pdk|P91622	2.0606	0.184978	0.184978	-0.111418	0.384626	Pdk
1851	Mpc1|Q7KSC4	2.05971	0.185064	0.185064	-0.32542	0.384626	Mpc1
1852	Dmel.CG1635|Q95TK5	2.05149	0.18586	0.18586	-0.156521	0.385916	CG1635
1853	Dad1|Q9VLM5	2.05122	0.185886	0.185886	-0.154324	0.385916	Dad1
1854	RpL32|P04359	2.0474	0.186257	0.186257	-0.165982	0.386479	RpL32
1855	Tsp42Ef|Q7K010	2.04096	0.186885	0.186885	-0.511614	0.387572	Tsp42Ef
1856	Pgam5|O46084	2.03711	0.187262	0.187262	-0.246978	0.388144	Pgam5
1857	CG9112|Q7K1W8	2.03336	0.187631	0.187631	0.229006	0.388429	CG9112
1858	qkr54B|Q7KNS5	2.03284	0.187681	0.187681	-0.182888	0.388429	qkr54B
1859	Rab5|Q9V3I2	2.03263	0.187702	0.187702	-0.258946	0.388429	Rab5
1860	Dmel.CG17472|Q9VIL5	2.0274	0.188217	0.188217	1.04201	0.389285	CG17472
1861	CG12384|Q7JRC0	2.02378	0.188574	0.188574	0.584137	0.389815	CG12384
1862	htt|Q9V3N4	2.02127	0.188823	0.188823	0.151481	0.389986	htt
1863	Dmel.CG1416|Q9V9Q4	2.02018	0.188931	0.188931	-0.221765	0.389986	CG1416
1864	Src42A|Q9V9J3	2.01906	0.189043	0.189043	-0.118806	0.389986	Src42A
1865	Prosalpha3|P18053	2.01886	0.189062	0.189062	-0.167391	0.389986	Prosalpha3
1866	Dmel.CG10463|Q9VIS4	2.0176	0.189188	0.189188	0.263598	0.390035	CG10463
1867	Gdh|P54385	2.01422	0.189524	0.189524	-0.263965	0.390519	Gdh
1868	BcDNA:RH66629|Q9VBU4	2.00938	0.190007	0.190007	0.183558	0.391304	RH66629
1869	CG17065|Q9VR81	2.00819	0.190126	0.190126	0.144701	0.391339	CG17065
1870	Crz|Q26377	2.00482	0.190463	0.190463	0.454424	0.391676	Crz
1871	TM9SF4|Q9V3N6	2.00452	0.190493	0.190493	-0.11019	0.391676	TM9SF4
1872	santa-maria|Q9VM10	2.00281	0.190665	0.190665	-0.206131	0.391821	santa-maria
1873	Nup62|Q7JXF5	1.9983	0.191118	0.191118	0.414086	0.392373	Nup62
1874	pic|Q9XYZ5	1.99669	0.191281	0.191281	-0.0694013	0.392373	pic
1875	prod|Q7JNE1	1.99649	0.191301	0.191301	0.147845	0.392373	prod
1876	DNaseII|Q9VED8	1.99608	0.191342	0.191342	0.111734	0.392373	DNaseII
1877	Atg16|Q95TJ1	1.98969	0.191988	0.191988	-0.156643	0.393488	Atg16
1878	boca|Q8T9B6	1.98769	0.192191	0.192191	0.116962	0.393614	boca
1879	Dmel.CG2316|Q7JUN3	1.98707	0.192254	0.192254	0.433162	0.393614	CG2316
1880	CG13981|Q9VME1	1.98439	0.192527	0.192527	0.842045	0.393771	CG13981
1881	Atpalpha|P13607	1.9843	0.192535	0.192535	-0.148963	0.393771	Atpalpha
1882	CG10872|Q9VQ12	1.98313	0.192655	0.192655	-0.584115	0.393806	CG10872
1883	Snx1|Q9VQQ6	1.9761	0.193371	0.193371	-0.0589723	0.394854	Snx1
1884	RpL21|Q9V9M7	1.97322	0.193667	0.193667	-0.190736	0.394854	RpL21
1885	Dmel.CG11594|Q9VZJ8	1.97306	0.193684	0.193684	0.242704	0.394854	CG11594
1886	wupA|P36188-8	1.97134	0.19386	0.19386	-0.30903	0.394854	wupA
1887	Cdc42|P40793	1.96937	0.194062	0.194062	-0.128522	0.394854	Cdc42
1888	CG13601|Q9VCG3	1.96914	0.194086	0.194086	-0.137732	0.394854	CG13601
1889	Ccp84Ag|O97064	1.96871	0.19413	0.19413	0.221101	0.394854	Ccp84Ag
1890	RpL23A|Q9W0A8	1.96789	0.194214	0.194214	0.294705	0.394854	RpL23A
1891	caz|Q27294	1.96753	0.194251	0.194251	0.154046	0.394854	caz
1892	Snap25|P36975	1.96569	0.19444	0.19444	-0.0969603	0.394854	Snap25
1893	mago|P49028	1.96516	0.194496	0.194496	-0.242908	0.394854	mago
1894	CG10616|Q9VTX8	1.96512	0.1945	0.1945	-0.143705	0.394854	CG10616
1895	Stt3B|Q9XZ53	1.96469	0.194544	0.194544	0.14118	0.394854	Stt3B
1896	dlg1|P31007-3	1.96389	0.194627	0.194627	-0.100241	0.394854	dlg1
1897	jp|Q6AWN6	1.96311	0.194707	0.194707	-0.227757	0.394854	jp
1898	Dmel.CG8549|Q9VRY5	1.95933	0.195098	0.195098	0.110308	0.395421	CG8549
1899	GstD3|Q9VG97	1.95816	0.195219	0.195219	-0.177151	0.395421	GstD3
1900	tsr|P45594	1.95701	0.195339	0.195339	0.0769917	0.395421	tsr
1901	Elp2|Q7K4B3	1.95644	0.195398	0.195398	-0.187296	0.395421	Elp2
1902	RfC3|Q9VKW3	1.95259	0.195798	0.195798	-0.189953	0.396022	RfC3
1903	ND-B14|Q7JZK1	1.95116	0.195946	0.195946	0.125751	0.396114	ND-B14
1904	CG32758-RA|F3YD98	1.94859	0.196214	0.196214	-0.154659	0.396447	CG32758-RA
1905	Dmel.CG6144|Q9VKU5	1.9462	0.196464	0.196464	-0.435698	0.396454	CG6144
1906	CG10915|Q8SX68	1.94604	0.196481	0.196481	0.211586	0.396454	CG10915
1907	Dmel.CG5068|Q95R98	1.9456	0.196527	0.196527	-0.15535	0.396454	CG5068
1908	Stip1|Q9VPN5	1.94	0.197114	0.197114	0.134747	0.39743	Stip1
1909	Tap42|Q9VJZ5	1.9383	0.197291	0.197291	0.315166	0.397433	Tap42
1910	ALiX|Q9VB05	1.93802	0.197322	0.197322	-0.0977148	0.397433	ALiX
1911	eIF3g1|Q9W4X7	1.93616	0.197517	0.197517	0.306978	0.397618	eIF3g1
1912	Ate1|O96539	1.93181	0.197976	0.197976	0.172309	0.398333	Ate1
1913	snRNP-U1-70K|P17133	1.92765	0.198416	0.198416	0.2051	0.398992	snRNP-U1-70K
1914	Dmel.CG7322|Q9VWP2	1.92675	0.198511	0.198511	0.365784	0.398992	CG7322
1915	Lst8|Q9W328	1.92562	0.198631	0.198631	0.147878	0.399024	Lst8
1916	ND-13B|Q9VTB4	1.9214	0.199079	0.199079	0.0844802	0.399597	ND-13B
1917	Dmel.CG4239|Q9VXG9	1.92098	0.199123	0.199123	-0.310203	0.399597	CG4239
1918	CG8726|Q8MQL4	1.91023	0.200272	0.200272	-0.389959	0.401692	CG8726
1919	Dmel.CG13841|Q9VCU0	1.90811	0.2005	0.2005	-0.209428	0.40194	CG13841
1920	VAChT|O17444	1.90492	0.200842	0.200842	0.162434	0.40198	VAChT
1921	CG30423|Q8MMD0	1.90448	0.20089	0.20089	-0.157494	0.40198	CG30423
1922	Dmel.CG34132|Q0E8V7	1.90424	0.200916	0.200916	0.670303	0.40198	CG34132
1923	ATPsynbeta|Q05825	1.90264	0.201089	0.201089	-0.0853602	0.40198	ATPsynbeta
1924	Dmel.CG5001|Q9VPY9	1.90212	0.201145	0.201145	-0.224768	0.40198	CG5001
1925	Dmel.CG17514|Q7PLL6	1.9021	0.201147	0.201147	-0.111447	0.40198	CG17514
1926	Gs2|P20478	1.90091	0.201275	0.201275	0.118663	0.402028	Gs2
1927	stnA|Q24211	1.89864	0.20152	0.20152	0.232318	0.402309	stnA
1928	Amun|Q9VYV4	1.89739	0.201655	0.201655	0.400328	0.402368	Amun
1929	eIF3l|Q9VTU4	1.89421	0.202	0.202	-0.131986	0.402684	eIF3l
1930	CG9896|Q9W1W4	1.89362	0.202064	0.202064	-0.371262	0.402684	CG9896
1931	Dmel.CG6961|Q9VWQ3	1.89304	0.202127	0.202127	0.117608	0.402684	CG6961
1932	Vha68-1|P48602	1.89081	0.202369	0.202369	-0.247078	0.402957	Vha68-1
1933	CG10135|Q9VG26	1.88825	0.202648	0.202648	0.21939	0.403304	CG10135
1934	RpS3A|P55830	1.88709	0.202774	0.202774	0.0679143	0.403346	RpS3A
1935	betaTub56D|Q24560	1.88592	0.202902	0.202902	-0.207889	0.403393	betaTub56D
1936	wtrw|Q9VHY7	1.88469	0.203036	0.203036	-0.238409	0.40345	wtrw
1937	RnpS1|Q9VHC0	1.88042	0.203504	0.203504	0.110576	0.404171	RnpS1
1938	CG10727|M9PBR6	1.87844	0.20372	0.20372	-0.0799155	0.404392	CG10727
1939	NAAT1|Q9W4C5	1.87499	0.2041	0.2041	-0.224782	0.404937	NAAT1
1940	Sec61alpha|Q8STG9	1.87159	0.204474	0.204474	-0.18178	0.405134	Sec61alpha
1941	nmd|Q9VL02	1.87144	0.204491	0.204491	-0.382611	0.405134	nmd
1942	Dmel.CG1737|Q9VZ00	1.87122	0.204515	0.204515	-0.390727	0.405134	CG1737
1943	Dmel.CG8149|Q9VHC8	1.8648	0.205225	0.205225	0.221831	0.406122	CG8149
1944	CG10424|Q9VVW8	1.8648	0.205225	0.205225	0.191779	0.406122	CG10424
1945	cathD|Q7K485	1.86271	0.205457	0.205457	-0.286733	0.406371	cathD
1946	Atg7|Q7JY94	1.86066	0.205684	0.205684	-0.125838	0.406379	Atg7
1947	Tom40|Q9U4L6	1.85968	0.205793	0.205793	-0.104006	0.406379	Tom40
1948	eIF2beta|P41375	1.85944	0.20582	0.20582	0.173326	0.406379	eIF2beta
1949	CG12926|A1Z7X8	1.85887	0.205883	0.205883	-0.194135	0.406379	CG12926
1950	Saf-B|Q8IMV6	1.85664	0.206132	0.206132	0.240488	0.406661	Saf-B
1951	Nrd1|Q9VYT3	1.8528	0.20656	0.20656	0.0963134	0.407298	Nrd1
1952	PIG-K|Q8T4E1	1.84933	0.206949	0.206949	-0.22733	0.407854	PIG-K
1953	Dmel21.3|Q9VWG1	1.84587	0.207337	0.207337	0.174585	0.408411	1.3
1954	CG9776|Q9V468	1.83961	0.208042	0.208042	0.212632	0.40959	CG9776
1955	shep|Q8MSV2	1.83857	0.20816	0.20816	0.301814	0.409612	shep
1956	CG8230|Q7KNA0	1.83255	0.208842	0.208842	0.15045	0.410387	CG8230
1957	Map60|Q7K180	1.83245	0.208853	0.208853	0.130897	0.410387	Map60
1958	cpa|Q9W2N0	1.83227	0.208874	0.208874	-0.319593	0.410387	cpa
1959	ND-23|Q9VF27	1.82864	0.209286	0.209286	-0.0551818	0.410778	ND-23
1960	trio|Q7KVD1	1.82864	0.209286	0.209286	-0.153991	0.410778	trio
1961	Bap111|Q9W384	1.82565	0.209627	0.209627	0.264577	0.41113	Bap111
1962	Rack1|O18640	1.82519	0.20968	0.20968	-0.0955169	0.41113	Rack1
1963	Dmel.CG15369|Q9W370	1.82365	0.209855	0.209855	-0.195899	0.411264	CG15369
1964	MSBP|Q9VXM4	1.82087	0.210173	0.210173	0.110581	0.411678	MSBP
1965	Dmel.CG6700|Q9VKP5	1.81703	0.210613	0.210613	0.366539	0.41233	CG6700
1966	Ubqn|Q9VWD9	1.81592	0.21074	0.21074	0.163508	0.412369	Ubqn
1967	mindy3|Q9VWN5	1.81365	0.211001	0.211001	-0.215596	0.41267	mindy3
1968	Csk|Q7KSQ2	1.81094	0.211313	0.211313	-0.157723	0.412966	Csk
1969	sta|P38979	1.81047	0.211367	0.211367	0.111061	0.412966	sta
1970	Pdi|P54399	1.80928	0.211505	0.211505	0.200102	0.413026	Pdi
1971	Dmel.CG7789|Q9VAG9	1.80575	0.211913	0.211913	0.0721723	0.413612	CG7789
1972	qkr58E-1|Q9W255	1.8011	0.212452	0.212452	-0.141335	0.413958	qkr58E-1
1973	CG15661|Q9W2J3	1.80062	0.212508	0.212508	0.151938	0.413958	CG15661
1974	Dmel.CG2608|Q9VIL2	1.79948	0.21264	0.21264	0.159726	0.413958	CG2608
1975	CG30395|Q8MLV0	1.79892	0.212705	0.212705	1.08074	0.413958	CG30395
1976	vig|Q9V426	1.79847	0.212757	0.212757	0.24577	0.413958	vig
1977	sdk|O97394	1.79693	0.212937	0.212937	-0.315958	0.413958	sdk
1978	Txl|Q9VRP3	1.79667	0.212967	0.212967	-0.175932	0.413958	Txl
1979	Vti1b|B7Z0M0	1.79634	0.213006	0.213006	-0.322896	0.413958	Vti1b
1980	CG8788|Q7JY89	1.79498	0.213164	0.213164	0.167502	0.413958	CG8788
1981	Dmel.CG15210|Q9VZ67	1.79425	0.21325	0.21325	-0.441817	0.413958	CG15210
1982	Cpr60D|Q8MLN7	1.79404	0.213274	0.213274	0.627035	0.413958	Cpr60D
1983	Rpn6|Q7KLV9	1.78835	0.21394	0.21394	0.134213	0.415042	Rpn6
1984	pita|Q95RQ8	1.78691	0.214109	0.214109	-0.155754	0.41516	pita
1985	mtd|B7Z0T3	1.78274	0.214599	0.214599	-0.145806	0.41573	mtd
1986	p90|Q8MZI3	1.78257	0.214619	0.214619	-0.141357	0.41573	p90
1987	atl|Q9VC57	1.77682	0.215298	0.215298	-0.139948	0.416835	atl
1988	Art8|Q8SX32	1.77124	0.215959	0.215959	0.162184	0.417905	Art8
1989	SmB|Q05856	1.76824	0.216316	0.216316	-0.0830725	0.418384	SmB
1990	AP-1gamma|Q9W388	1.76602	0.21658	0.21658	-0.212738	0.418435	AP-1gamma
1991	Ufl1|Q9VI55	1.76541	0.216652	0.216652	0.123437	0.418435	Ufl1
1992	Dmel.CG12531|M9PHM0	1.76523	0.216674	0.216674	-0.120829	0.418435	CG12531
1993	rept|Q9V3K3	1.76437	0.216777	0.216777	-0.106147	0.418435	rept
1994	Mkk4|O61444	1.75976	0.217328	0.217328	-0.338211	0.419289	Mkk4
1995	moody|Q9W534	1.75791	0.217549	0.217549	-0.229573	0.419419	moody
1996	Dmel.CG14770|Q9W5A2	1.75737	0.217614	0.217614	-0.28387	0.419419	CG14770
1997	mbo|Q9GYU8	1.75465	0.217941	0.217941	-0.123312	0.419839	mbo
1998	Cdc37|Q24276	1.75231	0.218222	0.218222	-0.129413	0.419971	Cdc37
1999	His4|P84040	1.75227	0.218228	0.218228	-0.290834	0.419971	His4
[truncated: 1,848 more rows]
