# Supplementary material for: Comparative proteomic analysis highlights metabolic dysfunction in α-synucleinopathy
Source: NPJ Parkinsons Dis. 2020 Dec 11;6:40. doi: 10.1038/s41531-020-00143-w (PMC7732845; doi:10.1038/s41531-020-00143-w)
Supplement: Supplementary file 5 — Supplementary data 4 [file 41531_2020_143_MOESM5_ESM.xlsx]

## Sheet: Key
Category	Type	Number of clusters	Cluster numbers from Davie et al 2018.
1	Neurons	32	8	11	12	17	18	20	22	24	26	27	28	31	36	37	38	39	41	42	45	46	48	51	53	57	58	61	64	65	72	73	80	86
2	Glia	9	10	14	35	43	60	66	70	82	85
3	Unannotated	46	0	1	2	3	4	5	6	7	9	13	15	16	19	21	23	25	29	30	32	33	34	40	44	47	49	50	52	54	55	56	59	62	63	67	68	69	71	74	75	76	77	78	79	81	83	84
